# Supplementary material for: Increased habitat segregation at the dawn of the Phanerozoic revealed by correspondence analysis of bioturbation
Source: Sci Rep. 2023 Dec 15;13:22328. doi: 10.1038/s41598-023-49716-8 (PMC10724277; doi:10.1038/s41598-023-49716-8)
Supplement: Supplementary file 2 — Supplementary Information 2. [file 41598_2023_49716_MOESM2_ESM.xlsx]

## Sheet: Ediacaran_RawData
Record_ID	Country	Lithostratigraphic Unit	Max Age	Min Age	Depositional Environment	Current Ichnotax Classification	Current Ichnotax Certainty	Current Reference	Original Ichnotax Classification	Original Reference
1	Australia	Rawnsley Quartzite	Ediacaran	Ediacaran	Offshore - transition	Archaeonassa fossulata	Certain Identification	Buatois & Mangano (unpub)	Aulichnites isp.	Jenkins (1995)
2	Australia	Rawnsley Quartzite	Ediacaran	Ediacaran	Offshore - transition	Archaeonassa fossulata	Certain Identification	Buatois & Mangano (unpub)	Nereites isp.	Jenkins (1995)
3	Canada	Blueflower	Ediacaran	Ediacaran	Deep Marine	Archaeonassa fossulata	Certain Identification	Buatois & Mangano (unpub)	Aulichnites isp.	Narbonne & Aitken (1990)
4	Canada	Lower Ingta	Ediacaran	Ediacaran	Wave dominated - offshore	Archaeonassa isp.	Certain Identification	Carbone & Narbonne (2014)	Archaeonassa isp.	Carbone & Narbonne (2014)
5	Canada	Upper Miette	Ediacaran	Ediacaran	Wave dominated - offshore	Archaeonassa isp.	Certain Identification	Hofmann & Mountjoy (2010)	Archaeonassa isp.	Hofmann & Mountjoy (2010)
6	Canada	Upper Miette	Ediacaran	Ediacaran	Wave dominated - offshore	Archaeonassa isp.	Certain Identification	Hofmann & Mountjoy (2010)	Archaeonassa isp.	Hofmann & Mountjoy (2010)
7	Namibia	Vingerbreek	Ediacaran	Ediacaran	Shallow marine	Archaeonassa isp.	Certain Identification	Jensen et al. (2006)	Nereites isp.	Crimes & Germs (1982)
8	Russia (European)	Lamsta	Ediacaran	Ediacaran	Marginal marine - delta	Archaeonassa isp.	Not Figured	Grazhdankin & Krayushkin (2007)	Archaeonassa isp.	Grazhdankin & Krayushkin (2007)
9	Russia (European)	Lamsta	Ediacaran	Ediacaran	Marginal marine - delta	Archaeonassa isp.	Not Figured	Grazhdankin & Krayushkin (2007)	Archaeonassa isp.	Grazhdankin & Krayushkin (2007)
10	Russia (European)	Lamsta	Ediacaran	Ediacaran	Marginal marine - delta	Archaeonassa isp.	Not Figured	Grazhdankin & Krayushkin (2007)	Archaeonassa isp.	Grazhdankin & Krayushkin (2007)
11	China	Xiaowaitoushan	Ediacaran	Ediacaran	Tide dominated - supratidal	Arenicolites isp.	Not Figured	Zhu (1997)	Arenicolites isp.	Zhu (1997)
12	Russia (European)	Erga	Ediacaran	Ediacaran	Marginal marine - delta	Astropolichnus isp.	Not Figured	Grazhdankin & Krayushkin (2007)	Astropolichnus isp.	Grazhdankin & Krayushkin (2007)
13	Russia (European)	Erga	Ediacaran	Ediacaran	Marginal marine - delta	Astropolichnus isp.	Not Figured	Grazhdankin & Krayushkin (2007)	Astropolichnus isp.	Grazhdankin & Krayushkin (2007)
14	Russia (European)	Erga	Ediacaran	Ediacaran	Marginal marine - delta	Astropolichnus isp.	Not Figured	Grazhdankin & Krayushkin (2007)	Astropolichnus isp.	Grazhdankin & Krayushkin (2007)
15	China	Xiaowaitoushan	Ediacaran	Ediacaran	Tide dominated - supratidal	Bergaueria isp.	Certain Identification	Zhu (1997)	trace indeterminate	Luo et al. (1982)
16	Russia (European)	Verkhovka	Ediacaran	Ediacaran	Wave dominated - offshore	Bergaueria isp.	Not Figured	Grazhdankin & Krayushkin (2007)	Bergaueria isp.	Grazhdankin & Krayushkin (2007)
17	Russia (European)	Verkhovka	Ediacaran	Ediacaran	Wave dominated - offshore	Bergaueria isp.	Not Figured	Grazhdankin & Krayushkin (2007)	Bergaueria isp.	Grazhdankin & Krayushkin (2007)
18	Russia (European)	Verkhovka	Ediacaran	Ediacaran	Wave dominated - offshore	Bergaueria isp.	Not Figured	Grazhdankin & Krayushkin (2007)	Bergaueria isp.	Grazhdankin & Krayushkin (2007)
19	Canada	Fermeuse	Ediacaran	Ediacaran	Wave dominated - offshore	Bergaueria sucta	Certain Identification	Menon et al. (2013)	Bergaueria sucta	Menon et al. (2013)
20	Australia	Rawnsley Quartzite	Ediacaran	Ediacaran	Offshore - transition	Body fossil	Certain Identification	Droser & Gehling (2008)	Cylindrichnus isp.	Glaessner (1969)
21	Australia	Rawnsley Quartzite	Ediacaran	Ediacaran	Offshore - transition	Body fossil	Certain Identification	Droser & Gehling (2008)	Taenidium serpentinum	Jenkins (1995)
22	Australia	Rawnsley Quartzite	Ediacaran	Ediacaran	Offshore - transition	Body fossil	Certain Identification	Jensen (2003)	Harlaniella isp.	Jenkins (1995)
23	Australia	Rawnsley Quartzite	Ediacaran	Ediacaran	Offshore - transition	Body fossil	Certain Identification	Seilacher et al. (2005)	Chondrites isp.	Jenkins (1995)
24	Australia	Rawnsley Quartzite	Ediacaran	Ediacaran	Offshore - transition	Body fossil	Certain Identification	Seilacher et al. (2005)	Neonereites renarius	Jenkins (1995)
25	Australia	Wonoka	Ediacaran	Ediacaran	Shallow marine - platform	Body fossil	Certain Identification	Haines (2000)	Palaeopascichnus delicatus	Jenkins (1995)
26	Canada	Chapel Island 1	Ediacaran	Ediacaran	Shallow marine - tide dominated	Body fossil	Certain Identification	Jensen (2003)	Harlaniella podolica	Narbonne et al. (1987)
27	Canada	Chapel Island 1	Ediacaran	Ediacaran	Shallow marine - tide dominated	Body fossil	Certain Identification	Haines (2000)	Palaeopascichnus delicatus	Narbonne et al. (1987)
28	Canada	Chapel Island 1	Ediacaran	Ediacaran	Shallow marine - tide dominated	Body fossil	Certain Identification	Jensen (2003)	Harlaniella podolica	Narbonne et al. (1987)
29	Canada	Chapel Island 2 H. podolica IAZ	Ediacaran	Ediacaran	Delta - wave dominated	Body fossil	Certain Identification	Haines (2000)	Palaeopascichnus delicatus	Narbonne et al. (1987)
30	Canada	Chapel Island 2 H. podolica IAZ	Ediacaran	Ediacaran	Delta - wave dominated	Body fossil	Certain Identification	Jensen (2003)	Harlaniella podolica	Narbonne et al. (1987)
31	Canada	Chapel Island 2 H. podolica IAZ	Ediacaran	Ediacaran	Delta - wave dominated	Body fossil	Certain Identification	Haines (2000)	Palaeopascichnus delicatus	Narbonne et al. (1987)
32	Canada	Chapel Island 2 H. podolica IAZ	Ediacaran	Ediacaran	Delta - wave dominated	Body fossil	Certain Identification	Jensen (2003)	Harlaniella podolica	Narbonne et al. (1987)
33	United Kingdom	Burway	Ediacaran	Ediacaran	Deep Marine - turbidite system	Body fossil	Certain Identification	Narbonne (1994)	Medusinites asteroides	McIlroy et al. (2005)
34	United States of America	Floyd Church	Ediacaran	Ediacaran	Deep Marine	Circulichnis montanus	Certain Identification	Seilacher et al. (2005)	Gordia arcuata	Gibson (1989)
35	Canada	Lower Ingta	Ediacaran	Ediacaran	Offshore - transition	Cochlichnus anguineus	Certain Identification	Buatois & Mangano (unpub)	Cochlichnus serpens	MacNaughton & Narbonne (1999)
36	Canada	Upper Miette	Ediacaran	Ediacaran	Wave dominated - offshore	Cochlichnus isp.	Uncertain Ichnogenera	Buatois & Mangano (unpub)	Cochlichnus isp.	Hofmann & Mountjoy (2010)
37	Namibia	Unnamed Schwarzrand	Ediacaran	Ediacaran	Offshore - upper offshore	Conichnus isp.	Certain Identification	Darroch et al. (2016)	Conichnus isp.	Darroch et al. (2016)
38	Namibia	Unnamed Schwarzrand	Ediacaran	Ediacaran	Offshore - upper offshore	Conichnus isp.	Certain Identification	Darroch et al. (2016)	Conichnus isp.	Darroch et al. (2016)
39	Canada	Lower Ingta	Ediacaran	Ediacaran	Wave dominated - offshore	Cruziana isp.	Certain Identification	Carbone & Narbonne (2014)	Cruziana isp.	Carbone & Narbonne (2014)
40	Canada	Lower Ingta	Ediacaran	Ediacaran	Offshore - transition	Didymaulichnus lyelli	Certain Identification	MacNaughton & Narbonne (1999)	Didymaulichnus lyelli	MacNaughton & Narbonne (1999)
41	Canada	Lower Stelkuz	Ediacaran	Ediacaran	Not Defined	Didymaulichnus miettensis	Certain Identification	Fritz & Crimes (1985)	Didymaulichnus miettensis	Fritz & Crimes (1985)
42	Namibia	Vingerbreek	Ediacaran	Ediacaran	Shallow marine	Diplocraterion isp.	Very Uncertain Ichnogenera	Jensen et al. (2006)	Diplocraterion isp.	Crimes & Germs (1982)
43	Australia	Rawnsley Quartzite	Ediacaran	Ediacaran	Offshore - transition	Dubiofossil	Certain Identification	Buatois & Mangano (unpub)	Asterichnus isp.	Jenkins (1995)
44	Australia	Rawnsley Quartzite	Ediacaran	Ediacaran	Offshore - transition	Dubiofossil	Certain Identification	Buatois & Mangano (unpub)	Muensteria isp.	Jenkins (1995)
45	Australia	Rawnsley Quartzite	Ediacaran	Ediacaran	Offshore - transition	Dubiofossil	Certain Identification	Buatois & Mangano (unpub)	Neonereites uniserialis	Jenkins (1995)
46	Australia	Rawnsley Quartzite	Ediacaran	Ediacaran	Offshore - transition	Dubiofossil	Certain Identification	Buatois & Mangano (unpub)	Psammichnites isp.	Jenkins (1995)
47	Australia	Rawnsley Quartzite	Ediacaran	Ediacaran	Offshore - transition	Dubiofossil	Certain Identification	Droser et al. (2005)	Palaeophycus tubularis	Jenkins (1995)
48	Namibia	Nasep	Ediacaran	Ediacaran	Shallow marine - tide dominated	Dubiofossil	Certain Identification	Jensen et al. (2006)	Brooksella isp.	Crimes & Germs (1982)
49	Namibia	Urikos	Ediacaran	Ediacaran	Tide dominated - subtidal	Dubiofossil	Certain Identification	Jensen et al. (2006)	Bergaueria isp.	Crimes & Germs (1982)
50	Canada	Chapel Island 1	Ediacaran	Ediacaran	Shallow marine - tide dominated	Gordia arcuata	Not Figured	Narbonne et al. (1987)	Gordia arcuata	Narbonne et al. (1987)
51	Canada	Chapel Island 2 H. podolica IAZ	Ediacaran	Ediacaran	Delta - wave dominated	Gordia arcuata	Not Figured	Narbonne et al. (1987)	Gordia arcuata	Narbonne et al. (1987)
52	Canada	Chapel Island 2 H. podolica IAZ	Ediacaran	Ediacaran	Delta - wave dominated	Gordia arcuata	Not Figured	Narbonne et al. (1987)	Gordia arcuata	Narbonne et al. (1987)
53	Spain	Estenilla	Ediacaran	Ediacaran	Deep Marine - turbidite system	Gordia arcuata	Uncertain Ichnospecies	Vidal et al. (1994)	Gordia arcuata	Vidal et al. (1994)
54	Australia	Rawnsley Quartzite	Ediacaran	Ediacaran	Offshore - transition	Gordia isp.	Very Uncertain Ichnogenera	Buatois & Mangano (unpub)	Protospiralichnus isp.	Jenkins (1995)
55	Canada	Chapel Island 1	Ediacaran	Ediacaran	Shallow marine - tide dominated	Gordia isp.	Certain Identification	Crimes & Anderson (1985)	Gordia isp.	Crimes & Anderson (1985)
56	China	Xiaowaitoushan	Ediacaran	Ediacaran	Tide dominated - supratidal	Gordia isp.	Not Figured	Zhu (1997)	Gordia isp.	Zhu (1997)
57	Russia (European)	Verkhovka	Ediacaran	Ediacaran	Wave dominated - delta front	Gordia isp.	Not Figured	Grazhdankin & Krayushkin (2007)	Gordia isp.	Grazhdankin & Krayushkin (2007)
58	Russia (European)	Verkhovka	Ediacaran	Ediacaran	Wave dominated - delta front	Gordia isp.	Not Figured	Grazhdankin & Krayushkin (2007)	Gordia isp.	Grazhdankin & Krayushkin (2007)
59	Russia (European)	Verkhovka	Ediacaran	Ediacaran	Wave dominated - delta front	Gordia isp.	Not Figured	Grazhdankin & Krayushkin (2007)	Gordia isp.	Grazhdankin & Krayushkin (2007)
60	Spain	Estenilla	Ediacaran	Ediacaran	Deep Marine - turbidite system	Gordia isp.	Certain Identification	Vidal et al. (1994)	Gordia isp.	Vidal et al. (1994)
61	Spain	Estenilla	Ediacaran	Ediacaran	Deep Marine - turbidite system	Gordia isp.	Certain Identification	Vidal et al. (1994)	Gordia isp.	Vidal et al. (1994)
62	Canada	Chapel Island 1	Ediacaran	Ediacaran	Shallow marine - tide dominated	Gordia marina	Not Figured	Narbonne et al. (1987)	Gordia marina	Narbonne et al. (1987)
63	Canada	Chapel Island 1	Ediacaran	Ediacaran	Shallow marine - tide dominated	Gordia marina	Not Figured	Narbonne et al. (1987)	Gordia marina	Narbonne et al. (1987)
64	Canada	Siltstone Unit 1	Ediacaran	Ediacaran	Wave dominated - shelf	Gordia marina	Certain Identification	Narbonne & Hofmann (1987)	Gordia marina	Narbonne & Hofmann (1987)
65	Spain	Estenilla	Ediacaran	Ediacaran	Deep Marine - turbidite system	Gordia marina	Certain Identification	Vidal et al. (1994)	Gordia marina	Vidal et al. (1994)
66	Canada	Chapel Island 1	Ediacaran	Ediacaran	Shallow marine - tide dominated	Gyrolithes gyratus	Certain Identification	Laing et al. (2018)	Skolithos annulatus	Gehling et al. (2001)
67	Canada	Chapel Island 1	Ediacaran	Ediacaran	Shallow marine - tide dominated	Gyrolithes polonicus	Certain Identification	Gehling et al. (2001)	Gyrolithes polonicus	Gehling et al. (2001)
68	Australia	Ediacara	Ediacaran	Ediacaran	Offshore - upper offshore	Helminthoidichnites isp.	Certain Identification	Droser et al. (1999)	Helminthoidichnites isp.	Droser et al. (1999)
69	Canada	Blueflower	Ediacaran	Ediacaran	Deep Marine	Helminthoidichnites isp.	Certain Identification	Carbone & Narbonne (2014)	Helminthoidichnites isp.	Carbone & Narbonne (2014)
70	Canada	Lower Ingta	Ediacaran	Ediacaran	Wave dominated - offshore	Helminthoidichnites isp.	Certain Identification	Carbone & Narbonne (2014)	Helminthoidichnites isp.	Carbone & Narbonne (2014)
71	United States of America	Hynes Tongue	Ediacaran	Ediacaran	Shallow marine - tide dominated	Helminthoidichnites isp.	Not Figured	Corsetti & Hagadorn (2003)	Helminthoidichnites isp.	Corsetti & Hagadorn (2003)
72	Canada	Blueflower	Ediacaran	Ediacaran	Deep Marine	Helminthoidichnites tenuis	Certain Identification	MacNaughton et al. (2000)	Helminthoidichnites tenuis	MacNaughton et al. (2000)
73	Canada	Blueflower	Ediacaran	Ediacaran	Deep Marine	Helminthoidichnites tenuis	Certain Identification	MacNaughton et al. (2000)	Helminthoidichnites tenuis	MacNaughton et al. (2000)
74	Canada	Blueflower	Ediacaran	Ediacaran	Deep Marine	Helminthoidichnites tenuis	Certain Identification	Buatois & Mangano (unpub)	Helminthoida isp.	Narbonne & Aitken (1990)
75	Canada	Blueflower	Ediacaran	Ediacaran	Deep Marine	Helminthoidichnites tenuis	Certain Identification	Buatois & Mangano (unpub)	Helminthoida isp.	Narbonne & Aitken (1990)
76	Canada	Blueflower	Ediacaran	Ediacaran	Deep Marine	Helminthoidichnites tenuis	Certain Identification	Carbone & Narbonne (2014)	Helminthoidichnites tenuis	Carbone & Narbonne (2014)
77	Canada	Blueflower	Ediacaran	Ediacaran	Deep Marine	Helminthoidichnites tenuis	Certain Identification	Buatois & Mangano (unpub)	Planolites isp.	Aitken (1989)
78	Canada	Blueflower	Ediacaran	Ediacaran	Deep Marine	Helminthoidichnites tenuis	Certain Identification	Buatois & Mangano (unpub)	Planolites isp.	Aitken (1989)
79	Canada	Lower Ingta	Ediacaran	Ediacaran	Offshore - transition	Helminthoidichnites tenuis	Certain Identification	MacNaughton & Narbonne (1999)	Helminthoidichnites tenuis	MacNaughton & Narbonne (1999)
80	Canada	Lower Ingta	Ediacaran	Ediacaran	Wave dominated - offshore	Helminthoidichnites tenuis	Certain Identification	Buatois & Mangano (unpub)	Planolites isp.	Aitken (1989)
81	Canada	Lower Stelkuz	Ediacaran	Ediacaran	Not Defined	Helminthoidichnites tenuis	Certain Identification	Buatois & Mangano (unpub)	Gordia arcuata	Fritz & Crimes (1985)
82	Canada	Lower Stelkuz	Ediacaran	Ediacaran	Not Defined	Helminthoidichnites tenuis	Certain Identification	Buatois & Mangano (unpub)	Gordia arcuata	Fritz & Crimes (1985)
83	Canada	Upper Miette	Ediacaran	Ediacaran	Wave dominated - offshore	Helminthoidichnites tenuis	Certain Identification	Hofmann & Mountjoy (2010)	Helminthoidichnites tenuis	Hofmann & Mountjoy (2010)
84	Canada	Upper Miette	Ediacaran	Ediacaran	Wave dominated - offshore	Helminthoidichnites tenuis	Certain Identification	Hofmann & Mountjoy (2010)	Helminthoidichnites tenuis	Hofmann & Mountjoy (2010)
85	Canada	Upper Miette	Ediacaran	Ediacaran	Wave dominated - offshore	Helminthoidichnites tenuis	Certain Identification	Hofmann & Mountjoy (2010)	Helminthoidichnites tenuis	Hofmann & Mountjoy (2010)
86	Canada	Upper Miette	Ediacaran	Ediacaran	Wave dominated - offshore	Helminthoidichnites tenuis	Certain Identification	Hofmann & Mountjoy (2010)	Helminthoidichnites tenuis	Hofmann & Mountjoy (2010)
87	Canada	Upper Miette	Ediacaran	Ediacaran	Wave dominated - offshore	Helminthoidichnites tenuis	Certain Identification	Hofmann & Mountjoy (2010)	Helminthoidichnites tenuis	Hofmann & Mountjoy (2010)
88	Canada	Upper Miette	Ediacaran	Ediacaran	Wave dominated - offshore	Helminthoidichnites tenuis	Certain Identification	Hofmann & Mountjoy (2010)	Helminthoidichnites tenuis	Hofmann & Mountjoy (2010)
89	China	Shibantan	Ediacaran	Ediacaran	Wave dominated - offshore	Helminthoidichnites tenuis	Certain Identification	Buatois & Mangano (unpub)	Helminthoidichnites isp.	Weber et al. (2007)
90	Poland	Brzegi Shale	Ediacaran	Ediacaran	Shallow marine	Helminthoidichnites tenuis	Certain Identification	Buatois & Mangano (unpub)	Gordia isp.	Kowalski (1987)
91	United States of America	Floyd Church	Ediacaran	Ediacaran	Deep Marine	Helminthoidichnites tenuis	Certain Identification	Seilacher et al. (2005)	Planolites beverleyensis	Gibson (1989)
92	United States of America	Floyd Church	Ediacaran	Ediacaran	Deep Marine	Helminthoidichnites tenuis	Certain Identification	Seilacher et al. (2005)	Planolites beverleyensis	Gibson (1989)
93	United States of America	Floyd Church	Ediacaran	Ediacaran	Deep Marine	Helminthoidichnites tenuis	Certain Identification	Seilacher et al. (2005)	Planolites montanus	Gibson (1989)
94	United States of America	Lower Wood Canyon	Ediacaran	Ediacaran	Shallow marine	Helminthoidichnites tenuis	Certain Identification	Hagadorn & Waggoner (2000)	Helminthoidichnites tenuis	Hagadorn & Waggoner (2000)
95	United States of America	Lower Wood Canyon	Ediacaran	Ediacaran	Shallow marine	Helminthoidichnites tenuis	Certain Identification	Buatois & Mangano (unpub)	Helminthoidichnites isp.	Jensen et al. (2002)
96	United States of America	Wyman	Ediacaran	Ediacaran	Tide dominated - subtidal	Helminthoidichnites tenuis	Certain Identification	Buatois & Mangano (unpub)	Helminthoidichnites isp.	Corsetti & Hagadorn (2003)
97	Canada	Upper Miette	Ediacaran	Ediacaran	Wave dominated - offshore	Helminthopsis abeli	Certain Identification	Hofmann & Mountjoy (2010)	Helminthopsis abeli	Hofmann & Mountjoy (2010)
98	Canada	Blueflower	Ediacaran	Ediacaran	Deep Marine	Helminthopsis hieroglyphica	Certain Identification	Han & Pickerill (1995)	Helminthopsis abeli	Narbonne & Aitken (1990)
99	Australia	Fowlers Gap Beds	Ediacaran	Ediacaran	Deep Marine	Helminthopsis isp.	Certain Identification	Buatois & Mangano (unpub)	Unidentifiable traces	Webby (1970)
100	Australia	Fowlers Gap Beds	Ediacaran	Ediacaran	Deep Marine	Helminthopsis isp.	Certain Identification	Buatois & Mangano (unpub)	Unidentifiable traces	Webby (1970)
101	Canada	Blueflower	Ediacaran	Ediacaran	Deep Marine	Helminthopsis isp.	Very Uncertain Ichnogenera	Buatois & Mangano (unpub)	Helminthopsis irregularis	Narbonne & Aitken (1990)
102	Canada	Blueflower	Ediacaran	Ediacaran	Deep Marine	Helminthopsis isp.	Very Uncertain Ichnogenera	Buatois & Mangano (unpub)	Helminthopsis irregularis	Narbonne & Aitken (1990)
103	Canada	Blueflower	Ediacaran	Ediacaran	Deep Marine	Helminthopsis isp.	Certain Identification	Carbone & Narbonne (2014)	Helminthopsis isp.	Carbone & Narbonne (2014)
104	Canada	Lower Stelkuz	Ediacaran	Ediacaran	Not Defined	Helminthopsis isp.	Certain Identification	Fritz & Crimes (1985)	Helminthopsis isp.	Fritz & Crimes (1985)
105	Canada	Lower Stelkuz	Ediacaran	Ediacaran	Not Defined	Helminthopsis isp.	Certain Identification	Fritz & Crimes (1985)	Helminthopsis isp.	Fritz & Crimes (1985)
106	Canada	Upper Miette	Ediacaran	Ediacaran	Wave dominated - offshore	Helminthopsis isp.	Certain Identification	Buatois & Mangano (unpub)	Gordia isp.	Hofmann & Mountjoy (2010)
107	China	Xiaowaitoushan	Ediacaran	Ediacaran	Tide dominated - supratidal	Helminthopsis isp.	Not Figured	Weber et al. (2007)	Helminthopsis isp.	Weber et al. (2007)
108	Poland	Lublin	Ediacaran	Ediacaran	Shallow marine - tide dominated	Helminthopsis isp.	Certain Identification	Buatois & Mangano (unpub)	Helminthopsis irregularis	Paczesna (1996)
109	United Kingdom	Coomb Volcanic	Ediacaran	Ediacaran	Shallow marine	Helminthopsis isp.	Certain Identification	Buatois & Mangano (unpub)	Cochlichnus isp.	Cope (1983)
110	United States of America	Floyd Church	Ediacaran	Ediacaran	Deep Marine	Helminthopsis isp.	Very Uncertain Ichnogenera	Gibson (1989)	Helminthopsis isp.	Gibson (1989)
111	United States of America	Floyd Church	Ediacaran	Ediacaran	Deep Marine	Helminthopsis isp.	Very Uncertain Ichnogenera	Gibson (1989)	Helminthopsis isp.	Gibson (1989)
112	Australia	Rawnsley Quartzite	Ediacaran	Ediacaran	Offshore - transition	Kimberichnus isp.	Certain Identification	Buatois & Mangano (unpub)	Monomorphichnus isp.	Jenkins (1995)
113	Russia (European)	Verkhovka	Ediacaran	Ediacaran	Wave dominated - offshore	Kimberichnus isp.	Not Figured	Buatois & Mangano (unpub)	Radulichnus isp.	Grazhdankin & Krayushkin (2007)
114	Russia (European)	Verkhovka	Ediacaran	Ediacaran	Wave dominated - offshore	Kimberichnus isp.	Not Figured	Buatois & Mangano (unpub)	Radulichnus isp.	Grazhdankin & Krayushkin (2007)
115	Russia (European)	Verkhovka	Ediacaran	Ediacaran	Wave dominated - offshore	Kimberichnus isp.	Not Figured	Buatois & Mangano (unpub)	Radulichnus isp.	Grazhdankin & Krayushkin (2007)
116	Russia (European)	Verkhovka	Ediacaran	Ediacaran	Wave dominated - offshore	Kimberichnus teruzzii	Certain Identification	Seilacher et al. (2005)	Kimberella scratch marks	Fedonkin et al. (2007)
117	Russia (European)	Zimnie Gory	Ediacaran	Ediacaran	Wave dominated - offshore	Kimberichnus teruzzii	Certain Identification	Seilacher et al. (2005)	Kimberella scratch marks	Fedonkin et al. (2007)
118	United States of America	Wood Canyon	Ediacaran	Ediacaran	Wave dominated - offshore	Monomorphichnus isp.	Very Uncertain Ichnogenera	Waggoner & Hagadorn (2002)	Monomorphichnus isp.	Waggoner & Hagadorn (2002)
119	Russia (European)	Verkhovka	Ediacaran	Ediacaran	Wave dominated - delta front	Nenoxites isp.	Not Figured	Grazhdankin & Krayushkin (2007)	Nenoxites isp.	Grazhdankin & Krayushkin (2007)
120	Russia (European)	Verkhovka	Ediacaran	Ediacaran	Wave dominated - delta front	Nenoxites isp.	Not Figured	Grazhdankin & Krayushkin (2007)	Nenoxites isp.	Grazhdankin & Krayushkin (2007)
121	Russia (European)	Verkhovka	Ediacaran	Ediacaran	Wave dominated - delta front	Nenoxites isp.	Not Figured	Grazhdankin & Krayushkin (2007)	Nenoxites isp.	Grazhdankin & Krayushkin (2007)
122	United States of America	Floyd Church	Ediacaran	Ediacaran	Deep Marine	Neonereites biserialis	Certain Identification	Gibson (1989)	Neonereites biserialis	Gibson (1989)
123	China	Shibantan	Ediacaran	Ediacaran	Wave dominated - offshore	Neonereites isp.	Not Figured	Weber et al. (2007)	Neonereites isp.	Weber et al. (2007)
124	Australia	Arumbera 1	Ediacaran	Ediacaran	Deep Marine - turbidite system	None identified	Certain Identification	Walter et al. (1989)	None identified	Walter et al. (1989)
125	Australia	Arumbera 1	Ediacaran	Ediacaran	Deep Marine - turbidite system	None identified	Certain Identification	Walter et al. (1989)	None identified	Walter et al. (1989)
126	Australia	Arumbera 1	Ediacaran	Ediacaran	Deep Marine - turbidite system	None identified	Certain Identification	Walter et al. (1989)	None identified	Walter et al. (1989)
127	Australia	Arumbera 1	Ediacaran	Ediacaran	Deep Marine - turbidite system	None identified	Certain Identification	Walter et al. (1989)	None identified	Walter et al. (1989)
128	Australia	Arumbera 1	Ediacaran	Ediacaran	Deep Marine - turbidite system	None identified	Certain Identification	Walter et al. (1989)	None identified	Walter et al. (1989)
129	Australia	Arumbera 2	Ediacaran	Ediacaran	Marginal marine	None identified	Certain Identification	Walter et al. (1989)	None identified	Walter et al. (1989)
130	Australia	Arumbera 2	Ediacaran	Ediacaran	Marginal marine	None identified	Certain Identification	Walter et al. (1989)	None identified	Walter et al. (1989)
131	Australia	Arumbera 2	Ediacaran	Ediacaran	Marginal marine	None identified	Certain Identification	Walter et al. (1989)	None identified	Walter et al. (1989)
132	Australia	Arumbera 2	Ediacaran	Ediacaran	Marginal marine	None identified	Certain Identification	Walter et al. (1989)	None identified	Walter et al. (1989)
133	Australia	Arumbera 2	Ediacaran	Ediacaran	Marginal marine	None identified	Certain Identification	Walter et al. (1989)	None identified	Walter et al. (1989)
134	Canada	Blueflower	Ediacaran	Ediacaran	Deep Marine	None identified	Certain Identification	Jensen et al. (2006)	Lockeia isp.	Narbonne & Aitken (1990)
135	Canada	Gametrail	Ediacaran	Ediacaran	Deep marine - slope	None identified	Certain Identification	MacNaughton (written comm. 2017)	Helminthoidichnites tenuis	MacNaughton et al. (2000)
136	Canada	Gametrail	Ediacaran	Ediacaran	Deep marine - slope	None identified	Certain Identification	MacNaughton (written comm. 2017)	Helminthoidichnites tenuis	MacNaughton et al. (2000)
137	Canada	Jasper	Ediacaran	Ediacaran	Continental - fluvial	None identified	Certain Identification	Desjardins et al. (2010b)	None identified	Desjardins et al. (2010b)
138	Canada	Jasper	Ediacaran	Ediacaran	Continental - fluvial	None identified	Certain Identification	Desjardins et al. (2010b)	None identified	Desjardins et al. (2010b)
139	Canada	Jasper	Ediacaran	Ediacaran	Continental - fluvial	None identified	Certain Identification	Desjardins et al. (2010b)	None identified	Desjardins et al. (2010b)
140	Canada	Jasper	Ediacaran	Ediacaran	Continental - fluvial	None identified	Certain Identification	Desjardins et al. (2010b)	None identified	Desjardins et al. (2010b)
141	Canada	Lower Stelkuz	Ediacaran	Ediacaran	Not Defined	None identified	Certain Identification	Fritz & Crimes (1985)	None identified	Fritz & Crimes (1985)
142	Canada	Mistaken Point	Ediacaran	Ediacaran	Deep Marine - turbidite system	None identified	Very Uncertain Ichnogenera	Lui et al. (2010)	None identified	Lui et al. (2010)
143	Canada	Rencontre	Ediacaran	Ediacaran	Marginal marine	None identified	Certain Identification	Crimes & Anderson (1985)	None identified	Crimes & Anderson (1985)
144	Canada	Risky	Ediacaran	Ediacaran	Deep marine - slope	None identified	Certain Identification	Narbonne & Aitken (1990)	None identified	Narbonne & Aitken (1990)
145	Canada	Risky	Ediacaran	Ediacaran	Deep marine - slope	None identified	Certain Identification	Narbonne & Aitken (1990)	None identified	Narbonne & Aitken (1990)
146	Canada	Risky	Ediacaran	Ediacaran	Deep marine - slope	None identified	Certain Identification	Narbonne & Aitken (1990)	None identified	Narbonne & Aitken (1990)
147	Canada	Sheepbed	Ediacaran	Ediacaran	Deep marine - slope	None identified	Certain Identification	MacNaughton et al. (2000)	None identified	MacNaughton et al. (2000)
148	Canada	Sheepbed	Ediacaran	Ediacaran	Deep marine - slope	None identified	Certain Identification	MacNaughton et al. (2000)	None identified	MacNaughton et al. (2000)
149	Canada	Sheepbed	Ediacaran	Ediacaran	Deep marine - slope	None identified	Certain Identification	Narbonne & Aitken (1990)	None identified	Narbonne & Aitken (1990)
150	Canada	Sheepbed	Ediacaran	Ediacaran	Deep marine - slope	None identified	Certain Identification	Narbonne & Aitken (1990)	None identified	Narbonne & Aitken (1990)
151	Canada	Sheepbed	Ediacaran	Ediacaran	Deep marine - slope	None identified	Certain Identification	Narbonne & Aitken (1990)	None identified	Narbonne & Aitken (1990)
152	Canada	Siltstone Unit 2	Ediacaran	Ediacaran	Wave dominated - shelf	None identified	Not Assessed	Narbonne & Hofmann (1987)	None identified	Narbonne & Hofmann (1987)
153	China	Xiaowaitoushan	Ediacaran	Ediacaran	Tide dominated - supratidal	None identified	Certain Identification	Crimes & Jiang (1986)	None identified	Crimes & Jiang (1986)
154	Mexico	Clemente	Ediacaran	Ediacaran	Shallow marine	None identified	Certain Identification	Jensen et al. (2006)	Lockeia isp.	McMenamin (1996)
155	Mexico	Clemente	Ediacaran	Ediacaran	Shallow marine	None identified	Certain Identification	Jensen et al. (2006)	Palaeophycus tubularis	McMenamin (1996)
156	Norway	Innerelv	Ediacaran	Ediacaran	Wave dominated - offshore	None identified	Certain Identification	Farmer et al. (1992)	None identified	Farmer et al. (1992)
157	Norway	Manndraperelv	Ediacaran	Ediacaran	Shallow marine	None identified	Certain Identification	Farmer et al. (1992)	None identified	Farmer et al. (1992)
158	Norway	Manndraperelv	Ediacaran	Ediacaran	Shallow marine	None identified	Not Assessed	McIlroy & Brasier (2017)	None identified	McIlroy & Brasier (2017)
159	Spain	Aluenda	Ediacaran	Ediacaran	Wave dominated - offshore	None identified	Not Assessed	Linan & Tejero (1988)	None identified	Linan & Tejero (1988)
160	Spain	Frasno	Ediacaran	Ediacaran	Wave dominated - shelf	None identified	Not Assessed	Linan & Tejero (1988)	None identified	Linan & Tejero (1988)
161	Spain	Fuentes Olistostrome	Ediacaran	Ediacaran	Wave dominated - shelf	None identified	Certain Identification	Buatois & Mangano (unpub)	Planolites isp.	Brasier et al. (1979)
162	Spain	Lower Ibor	Ediacaran	Ediacaran	Shallow marine - platform	None identified	Not Assessed	Fernandez-Remolar et al. (2005)	None identified	Fernandez-Remolar et al. (2005)
163	Spain	Sestrica	Ediacaran	Ediacaran	Deep Marine - turbidite system	None identified	Not Assessed	Linan & Tejero (1988)	None identified	Linan & Tejero (1988)
164	Sweden	Lower Kautsky Ore	Ediacaran	Ediacaran	Tide dominated - subtidal	None identified	Certain Identification	Moczydlowska et al. (2001)	None identified	Moczydlowska et al. (2001)
165	Sweden	Lower Maiva	Ediacaran	Ediacaran	Wave dominated - shelf	None identified	Certain Identification	Moczydlowska et al. (2001)	None identified	Moczydlowska et al. (2001)
166	Sweden	Saivatj	Ediacaran	Ediacaran	Continental - lake	None identified	Certain Identification	Moczydlowska et al. (2001)	None identified	Moczydlowska et al. (2001)
167	United Kingdom	Bonahaven	Ediacaran	Ediacaran	Marginal marine	None identified	Certain Identification	Brasier & McIlroy (1998)	None identified	Brasier & McIlroy (1998)
168	United Kingdom	Hanging Rocks	Ediacaran	Ediacaran	Deep Marine	None identified	Certain Identification	McIlroy et al. (1998)	None identified	McIlroy et al. (1998)
169	United Kingdom	Hanging Rocks	Ediacaran	Ediacaran	Deep Marine	None identified	Certain Identification	McIlroy et al. (1998)	None identified	McIlroy et al. (1998)
170	United Kingdom	Sliding Stones Slump Breccia	Ediacaran	Ediacaran	Deep Marine - turbidite system	None identified	Certain Identification	McIlroy & Horak (2006)	None identified	McIlroy & Horak (2006)
171	United States of America	Floyd Church	Ediacaran	Ediacaran	Deep Marine	None identified	Certain Identification	Seilacher et al. (2005)	Neonereites uniserialis	Simpson et al. (2002)
172	United States of America	Floyd Church	Ediacaran	Ediacaran	Deep Marine	None identified	Certain Identification	Seilacher et al. (2005)	Tomaculum isp.	Gibson (1989)
173	United States of America	Floyd Church	Ediacaran	Ediacaran	Deep Marine	None identified	Certain Identification	Seilacher et al. (2005)	Torrowangea isp.	Gibson (1989)
174	United States of America	Floyd Church	Ediacaran	Ediacaran	Deep Marine	None identified	Certain Identification	Seilacher et al. (2005)	Unidentifiable traces	Gibson (1989)
175	United States of America	Lower Deep Spring	Ediacaran	Ediacaran	Wave dominated - offshore	None identified	Not Assessed	Corsetti & Hagadorn (2003)	None identified	Corsetti & Hagadorn (2003)
176	United States of America	Lower Reed Dolomite	Ediacaran	Ediacaran	Tide dominated - intertidal	None identified	Not Assessed	Corsetti & Hagadorn (2003)	None identified	Corsetti & Hagadorn (2003)
177	United States of America	McManus Mudstone	Ediacaran	Ediacaran	Deep Marine	None identified	Certain Identification	Seilacher et al. (2005)	Unidentifiable traces	Gibson (1989)
178	United States of America	Tillery	Ediacaran	Ediacaran	Deep Marine	None identified	Certain Identification	Seilacher et al. (2005)	Monocraterion isp.	Gibson (1989)
179	United States of America	Upper Reed Dolomite	Ediacaran	Ediacaran	Tide dominated - intertidal	None identified	Not Assessed	Corsetti & Hagadorn (2003)	None identified	Corsetti & Hagadorn (2003)
180	Norway	Manndraperelv	Ediacaran	Ediacaran	Shallow marine	Olenichnus isp.	Very Uncertain Ichnogenera	Buatois & Mangano (unpub)	Gordia isp.	Banks (1970)
181	Canada	Upper Miette	Ediacaran	Ediacaran	Wave dominated - offshore	Palaeophycus isp.	Certain Identification	Buatois & Mangano (unpub)	Planolites montanus	Hofmann & Mountjoy (2010)
182	Canada	Upper Miette	Ediacaran	Ediacaran	Wave dominated - offshore	Palaeophycus isp.	Certain Identification	Buatois & Mangano (unpub)	Planolites montanus	Hofmann & Mountjoy (2010)
183	Canada	Upper Miette	Ediacaran	Ediacaran	Wave dominated - offshore	Palaeophycus isp.	Certain Identification	Buatois & Mangano (unpub)	Planolites montanus	Hofmann & Mountjoy (2010)
184	Canada	Upper Miette	Ediacaran	Ediacaran	Wave dominated - offshore	Palaeophycus isp.	Certain Identification	Buatois & Mangano (unpub)	Planolites montanus	Hofmann & Mountjoy (2010)
185	Canada	Upper Miette	Ediacaran	Ediacaran	Wave dominated - offshore	Palaeophycus isp.	Certain Identification	Buatois & Mangano (unpub)	Planolites montanus	Hofmann & Mountjoy (2010)
186	China	Shibantan	Ediacaran	Ediacaran	Wave dominated - offshore	Palaeophycus isp.	Certain Identification	Weber et al. (2007)	Palaeophycus isp.	Weber et al. (2007)
187	China	Xiaowaitoushan	Ediacaran	Ediacaran	Tide dominated - supratidal	Palaeophycus isp.	Not Figured	Weber et al. (2007)	Palaeophycus isp.	Weber et al. (2007)
188	Namibia	Nasep	Ediacaran	Ediacaran	Tide dominated - intertidal	Palaeophycus isp.	Certain Identification	Geyer & Uchman (1995)	Palaeophycus isp.	Geyer & Uchman (1995)
189	Namibia	Nasep	Ediacaran	Ediacaran	Tide dominated - intertidal	Palaeophycus isp.	Certain Identification	Geyer & Uchman (1995)	Palaeophycus isp.	Geyer & Uchman (1995)
190	Norway	Manndraperelv	Ediacaran	Ediacaran	Shallow marine	Palaeophycus isp.	Certain Identification	Buatois & Mangano (unpub)	Cochlichnus isp.	Banks (1970)
191	Norway	Manndraperelv	Ediacaran	Ediacaran	Shallow marine	Palaeophycus isp.	Certain Identification	Buatois & Mangano (unpub)	Helminthopsis isp.	Banks (1970)
192	Norway	Manndraperelv	Ediacaran	Ediacaran	Shallow marine	Palaeophycus isp.	Certain Identification	Buatois & Mangano (unpub)	Planolites isp.	Banks (1970)
193	Poland	Lublin	Ediacaran	Ediacaran	Shallow marine - tide dominated	Palaeophycus isp.	Certain Identification	Buatois & Mangano (unpub)	Planolites montanus	Paczesna (1996)
194	Poland	Lublin	Ediacaran	Ediacaran	Shallow marine - tide dominated	Palaeophycus isp.	Certain Identification	Buatois & Mangano (unpub)	Chondrites isp.	Paczesna (1996)
195	Sweden	Lower Maiva	Ediacaran	Ediacaran	Wave dominated - shelf	Palaeophycus isp.	Certain Identification	Moczydlowska et al. (2001)	Palaeophycus isp.	Moczydlowska et al. (2001)
196	United States of America	Wood Canyon	Ediacaran	Ediacaran	Wave dominated - offshore	Palaeophycus isp.	Very Uncertain Ichnogenera	Waggoner & Hagadorn (2002)	Palaeophycus isp.	Waggoner & Hagadorn (2002)
197	Canada	Chapel Island 1	Ediacaran	Ediacaran	Shallow marine - tide dominated	Palaeophycus isp.	Certain Identification	Jensen et al. (2006)	Planolites beverleyensis	Crimes & Anderson (1985)
198	Canada	Chapel Island 1	Ediacaran	Ediacaran	Shallow marine - tide dominated	Palaeophycus isp.	Certain Identification	Jensen et al. (2006)	Planolites beverleyensis	Narbonne et al. (1987)
199	Canada	Chapel Island 1	Ediacaran	Ediacaran	Shallow marine - tide dominated	Palaeophycus isp.	Certain Identification	Jensen et al. (2006)	Planolites beverleyensis	Narbonne et al. (1987)
200	Canada	Chapel Island 2 H. podolica IAZ	Ediacaran	Ediacaran	Delta - wave dominated	Palaeophycus isp.	Certain Identification	Jensen et al. (2006)	Planolites beverleyensis	Crimes & Anderson (1985)
201	Canada	Chapel Island 2 H. podolica IAZ	Ediacaran	Ediacaran	Delta - wave dominated	Palaeophycus isp.	Certain Identification	Jensen et al. (2006)	Planolites beverleyensis	Crimes & Anderson (1985)
202	China	Xiaowaitoushan	Ediacaran	Ediacaran	Tide dominated - supratidal	Palaeophycus isp.	Certain Identification	Jensen et al. (2006)	Planolites isp.	Zhu (1997)
203	Namibia	Niederhagen	Ediacaran	Ediacaran	Shallow marine	Palaeophycus isp.	Certain Identification	Jensen et al. (2006)	Planolites isp.	Crimes & Germs (1982)
204	United Kingdom	Beacon Hill	Ediacaran	Ediacaran	Wave dominated - offshore	Palaeophycus isp.	Certain Identification	Jensen et al. (2006)	Planolites isp.	McIlroy & Horak (2006)
205	United Kingdom	Hallgate	Ediacaran	Ediacaran	Deep Marine - turbidite system	Palaeophycus isp.	Certain Identification	Jensen et al. (2006)	Planolites isp.	McIlroy & Horak (2006)
206	United States of America	Hynes Tongue	Ediacaran	Ediacaran	Shallow marine - tide dominated	Palaeophycus isp.	Certain Identification	Jensen et al. (2006)	Planolites isp.	Corsetti & Hagadorn (2003)
207	United States of America	Lower Wood Canyon	Ediacaran	Ediacaran	Shallow marine	Palaeophycus isp.	Certain Identification	Jensen et al. (2006)	Planolites isp.	Hagadorn & Waggoner (2000)
208	United States of America	Wyman	Ediacaran	Ediacaran	Tide dominated - subtidal	Palaeophycus isp.	Certain Identification	Jensen et al. (2006)	Planolites isp.	Corsetti & Hagadorn (2003)
209	Canada	Blueflower	Ediacaran	Ediacaran	Deep Marine	Palaeophycus isp.	Certain Identification	Jensen et al. (2006)	Planolites montanus	Narbonne & Aitken (1990)
210	Canada	Blueflower	Ediacaran	Ediacaran	Deep Marine	Palaeophycus isp.	Certain Identification	Jensen et al. (2006)	Planolites montanus	Narbonne & Aitken (1990)
211	Canada	Blueflower	Ediacaran	Ediacaran	Deep Marine	Palaeophycus isp.	Certain Identification	Jensen et al. (2006)	Planolites montanus	Narbonne & Aitken (1990)
212	Canada	Blueflower	Ediacaran	Ediacaran	Deep Marine	Palaeophycus isp.	Certain Identification	Jensen et al. (2006)	Planolites montanus	Carbone & Narbonne (2014)
213	Canada	Chapel Island 1	Ediacaran	Ediacaran	Shallow marine - tide dominated	Palaeophycus isp.	Certain Identification	Jensen et al. (2006)	Planolites montanus	Narbonne et al. (1987)
214	Canada	Chapel Island 1	Ediacaran	Ediacaran	Shallow marine - tide dominated	Palaeophycus isp.	Certain Identification	Jensen et al. (2006)	Monocraterion isp.	Narbonne et al. (1987)
215	Canada	Lower Ingta	Ediacaran	Ediacaran	Offshore - transition	Palaeophycus isp.	Certain Identification	Jensen et al. (2006)	Planolites montanus	MacNaughton & Narbonne (1999)
216	Canada	Siltstone Unit 1	Ediacaran	Ediacaran	Wave dominated - shelf	Palaeophycus isp.	Certain Identification	Jensen et al. (2006)	Planolites montanus	Narbonne & Hofmann (1987)
217	Canada	Siltstone Unit 1	Ediacaran	Ediacaran	Wave dominated - shelf	Palaeophycus isp.	Certain Identification	Jensen et al. (2006)	Planolites montanus	Narbonne & Hofmann (1987)
218	Canada	Siltstone Unit 1	Ediacaran	Ediacaran	Wave dominated - shelf	Palaeophycus isp.	Certain Identification	Jensen et al. (2006)	Planolites montanus	Narbonne & Hofmann (1987)
219	Canada	Siltstone Unit 1	Ediacaran	Ediacaran	Wave dominated - shelf	Palaeophycus isp.	Certain Identification	Jensen et al. (2006)	Planolites montanus	Narbonne & Hofmann (1987)
220	Australia	Elkera	Ediacaran	Ediacaran	Deep Marine - turbidite system	Palaeophycus striatus	Certain Identification	Buatois & Mangano (unpub)	Planolites ballandus	Walter et al. (1989)
221	Australia	Fowlers Gap Beds	Ediacaran	Ediacaran	Deep Marine	Palaeophycus tubularis	Certain Identification	Buatois & Mangano (unpub)	Unidentifiable traces	Webby (1970)
222	Australia	Fowlers Gap Beds	Ediacaran	Ediacaran	Deep Marine	Palaeophycus tubularis	Certain Identification	Buatois & Mangano (unpub)	Unidentifiable traces	Webby (1970)
223	Canada	Blueflower	Ediacaran	Ediacaran	Deep Marine	Palaeophycus tubularis	Certain Identification	Narbonne & Aitken (1990)	Palaeophycus tubularis	Narbonne & Aitken (1990)
224	Canada	Blueflower	Ediacaran	Ediacaran	Deep Marine	Palaeophycus tubularis	Certain Identification	Narbonne & Aitken (1990)	Palaeophycus tubularis	Narbonne & Aitken (1990)
225	Canada	Blueflower	Ediacaran	Ediacaran	Deep Marine	Palaeophycus tubularis	Certain Identification	Narbonne & Aitken (1990)	Palaeophycus tubularis	Narbonne & Aitken (1990)
226	Canada	Blueflower	Ediacaran	Ediacaran	Deep Marine	Palaeophycus tubularis	Certain Identification	Carbone & Narbonne (2014)	Palaeophycus tubularis	Carbone & Narbonne (2014)
227	Canada	Lower Stelkuz	Ediacaran	Ediacaran	Not Defined	Palaeophycus tubularis	Certain Identification	Buatois & Mangano (unpub)	Planolites isp.	Fritz & Crimes (1985)
228	China	Gaojiashan	Ediacaran	Ediacaran	Shallow marine	Palaeophycus tubularis	Certain Identification	Buatois & Mangano (unpub)	Bucerusichnus isp.	Weber et al. (2007)
229	China	Gaojiashan	Ediacaran	Ediacaran	Shallow marine	Palaeophycus tubularis	Certain Identification	Buatois & Mangano (unpub)	Helminthoidichnites isp.	Weber et al. (2007)
230	Namibia	Spitskop	Ediacaran	Ediacaran	Tide dominated - subtidal	Parapsammichnites pretzeliformis	Certain Identification	Buatois et al. (2018)	Parapsammichnites pretzeliformis	Buatois et al. (2018)
231	Russia (Asian)	Khatyspyt	Ediacaran	Ediacaran	Offshore - transition	Possible traces	Not Figured	Knoll et al. (1995)	Possible traces	Knoll et al. (1995)
232	Canada	Lower Ingta	Ediacaran	Ediacaran	Wave dominated - offshore	Psammichnites isp.	Certain Identification	Buatois & Mangano (unpub)	Plagiogamus isp.	Carbone & Narbonne (2014)
233	Australia	Brachina	Ediacaran	Ediacaran	Wave dominated - delta front	Psuedofossil	Certain Identification	Jensen et al. (2006)	Bunyerichnus dalgarnoi	Glaessner (1969)
234	Norway	Innerelv	Ediacaran	Ediacaran	Wave dominated - offshore	Psuedofossil	Certain Identification	Farmer et al. (1992)	Arenicolites isp.	Banks (1970)
235	Norway	Innerelv	Ediacaran	Ediacaran	Wave dominated - offshore	Psuedofossil	Certain Identification	Farmer et al. (1992)	Skolithos isp.	Banks (1970)
236	United Kingdom	Burway	Ediacaran	Ediacaran	Deep Marine - turbidite system	Psuedofossil	Certain Identification	Menon et al. (2017)	Intrites punctatus	McIlroy et al. (2005)
237	Australia	Central Mount Stuart	Ediacaran	Ediacaran	Delta - river dominated	Saerichnites arumbera	Certain Identification	Buatois & Mangano (unpub)	Hormosiroidea arumbera	Walter et al. (1989)
238	Canada	Lower Ingta	Ediacaran	Ediacaran	Wave dominated - offshore	Saerichnites isp.	Certain Identification	Buatois & Mangano (unpub)	Neonereites isp.	Aitken (1989)
239	Canada	Lower Stelkuz	Ediacaran	Ediacaran	Not Defined	Saerichnites isp.	Certain Identification	Buatois & Mangano (unpub)	Neonereites isp.	Fritz & Crimes (1985)
240	Canada	Siltstone Unit 1	Ediacaran	Ediacaran	Wave dominated - shelf	Saerichnites isp.	Uncertain Ichnospecies	Buatois & Mangano (unpub)	Neonereites isp.	Narbonne & Hofmann (1987)
241	Russia (European)	Erga	Ediacaran	Ediacaran	Marginal marine - delta	Skolithos isp.	Not Figured	Grazhdankin & Krayushkin (2007)	Skolithos isp.	Grazhdankin & Krayushkin (2007)
242	Russia (European)	Erga	Ediacaran	Ediacaran	Marginal marine - delta	Skolithos isp.	Not Figured	Grazhdankin & Krayushkin (2007)	Skolithos isp.	Grazhdankin & Krayushkin (2007)
243	Russia (European)	Erga	Ediacaran	Ediacaran	Marginal marine - delta	Skolithos isp.	Not Figured	Grazhdankin & Krayushkin (2007)	Skolithos isp.	Grazhdankin & Krayushkin (2007)
244	Canada	Lower Stelkuz	Ediacaran	Ediacaran	Not Defined	Taphrhelminthopsis circularis	Very Uncertain Ichnogenera	Fritz & Crimes (1985)	Taphrhelminthopsis circularis	Fritz & Crimes (1985)
245	Canada	Blueflower	Ediacaran	Ediacaran	Deep Marine	Torrowangea isp.	Certain Identification	Aitken (1989)	Torrowangea isp.	Aitken (1989)
246	Canada	Chapel Island 1	Ediacaran	Ediacaran	Shallow marine - tide dominated	Torrowangea isp.	Certain Identification	Narbonne et al. (1987)	Torrowangea isp.	Narbonne et al. (1987)
247	China	Xiaowaitoushan	Ediacaran	Ediacaran	Tide dominated - supratidal	Torrowangea isp.	Certain Identification	Weber et al. (2007)	Torrowangea isp.	Weber et al. (2007)
248	China	Xiaowaitoushan	Ediacaran	Ediacaran	Tide dominated - supratidal	Torrowangea isp.	Certain Identification	Zhu (1997)	Torrowangea isp.	Zhu (1997)
249	United States of America	Hynes Tongue	Ediacaran	Ediacaran	Shallow marine - tide dominated	Torrowangea isp.	Not Figured	Corsetti & Hagadorn (2003)	Torrowangea isp.	Corsetti & Hagadorn (2003)
250	Canada	Blueflower	Ediacaran	Ediacaran	Deep Marine	Torrowangea rosei	Uncertain Ichnospecies	Buatois & Mangano (unpub)	Neonereites isp.	Narbonne & Aitken (1990)
251	Canada	Blueflower	Ediacaran	Ediacaran	Deep Marine	Torrowangea rosei	Uncertain Ichnospecies	Buatois & Mangano (unpub)	Neonereites isp.	Narbonne & Aitken (1990)
252	Canada	Blueflower	Ediacaran	Ediacaran	Deep Marine	Torrowangea rosei	Uncertain Ichnospecies	Buatois & Mangano (unpub)	Neonereites isp.	Narbonne & Aitken (1990)
253	Canada	Blueflower	Ediacaran	Ediacaran	Deep Marine	Torrowangea rosei	Certain Identification	Carbone & Narbonne (2014)	Torrowangea rosei	Carbone & Narbonne (2014)
254	China	Shibantan	Ediacaran	Ediacaran	Wave dominated - offshore	Torrowangea rosei	Certain Identification	Weber et al. (2007)	Torrowangea rosei	Weber et al. (2007)
255	Namibia	Nasep	Ediacaran	Ediacaran	Tide dominated - intertidal	Torrowangea rosei	Certain Identification	Geyer & Uchman (1995)	Torrowangea rosei	Geyer & Uchman (1995)
256	Poland	Lublin	Ediacaran	Ediacaran	Shallow marine - tide dominated	Torrowangea rosei	Certain Identification	Paczesna (1996)	Torrowangea rosei	Paczesna (1996)
257	Spain	Savinan	Ediacaran	Ediacaran	Deep Marine - turbidite system	Torrowangea rosei	Uncertain Ichnospecies	Linan & Tejero (1988)	Torrowangea rosei	Linan & Tejero (1988)
258	Spain	Domo Extremeno	Ediacaran	Ediacaran	Shallow marine - wave dominated	Treptichnids	Certain Identification	Jensen et al. (2007)	Treptichnids	Jensen et al. (2007)
259	Canada	Chapel Island 1	Ediacaran	Ediacaran	Shallow marine - tide dominated	Treptichnus isp.	Certain Identification	Buatois & Mangano (unpub)	Buthotrephis isp.	Crimes & Anderson (1985)
260	Namibia	Huns	Ediacaran	Ediacaran	Shallow marine - wave dominated	Treptichnus isp.	Certain Identification	Jensen et al. (2000)	Treptichnus isp.	Jensen et al. (2000)
261	United States of America	Floyd Church	Ediacaran	Ediacaran	Deep Marine	Treptichnus isp.	Very Uncertain Ichnogenera	Seilacher et al. (2005)	Neonereites isp.	Gibson (1989)
262	Canada	Chapel Island 1	Ediacaran	Ediacaran	Shallow marine - tide dominated	Treptichnus pedum	Certain Identification	Gehling et al. (2001)	Treptichnus pedum	Gehling et al. (2001)
263	Spain	Domo Extremeno	Ediacaran	Ediacaran	Shallow marine - wave dominated	Treptichnus pedum	Certain Identification	Jensen et al. (2007)	Treptichnus pedum	Jensen et al. (2007)
264	Russia (European)	Erga	Ediacaran	Ediacaran	Marginal marine - delta	Unconvincing classification	Not Figured	Buatois & Mangano (unpub)	Psammichnites isp.	Grazhdankin & Krayushkin (2007)
265	Russia (European)	Erga	Ediacaran	Ediacaran	Marginal marine - delta	Unconvincing classification	Not Figured	Buatois & Mangano (unpub)	Psammichnites isp.	Grazhdankin & Krayushkin (2007)
266	Russia (European)	Erga	Ediacaran	Ediacaran	Marginal marine - delta	Unconvincing classification	Not Figured	Buatois & Mangano (unpub)	Psammichnites isp.	Grazhdankin & Krayushkin (2007)
267	Australia	Rawnsley Quartzite	Ediacaran	Ediacaran	Offshore - transition	Unconvincing classification	Certain Identification	Droser et al. (2005)	Unidentifiable traces	Glaessner (1969)
268	Australia	Rawnsley Quartzite	Ediacaran	Ediacaran	Offshore - transition	Unconvincing classification	Certain Identification	Buatois & Mangano (unpub)	Planolites beverleyensis	Jenkins (1995)
269	Canada	Lower Ingta	Ediacaran	Ediacaran	Wave dominated - offshore	Unconvincing classification	Certain Identification	Buatois & Mangano (unpub)	Diplopodichnus biformis	Aitken (1989)
270	Norway	Manndraperelv	Ediacaran	Ediacaran	Shallow marine	Unconvincing classification	Certain Identification	Buatois & Mangano (unpub)	Belorhaphe isp.	Banks (1970)
271	Norway	Manndraperelv	Ediacaran	Ediacaran	Shallow marine	Unconvincing classification	Certain Identification	Buatois & Mangano (unpub)	Gordia arcuata	Banks (1970)
272	Norway	Manndraperelv	Ediacaran	Ediacaran	Shallow marine	Unconvincing classification	Certain Identification	Buatois & Mangano (unpub)	Helicolithus isp.	Banks (1970)
273	Namibia	Vingerbreek	Ediacaran	Ediacaran	Shallow marine	Unidentifiable traces	Certain Identification	Jensen et al. (2006)	Chondrites isp.	Crimes & Germs (1982)
274	Canada	Lower Ingta	Ediacaran	Ediacaran	Wave dominated - offshore	Vagorichnus isp.	Certain Identification	Carbone & Narbonne (2014)	Vagorichnus isp.	Carbone & Narbonne (2014)

## Sheet: Terreneuvian_RawData
Record_ID	Country	Lithostratigraphic Unit	Max Age Description	Min Age Description	Age Reliability	Depositional Environment	Current Ichnotax Classification	Current Ichnotax Certainty	Current Reference	Original Ichnotax Classification	Original Reference
1	Argentina	Puncoviscana	Fortunian	Fortunian	Good	Deep Marine - turbidite system	Circulichnis montanus	Certain Identification	Buatois & Mangano (2004)	Circulichnis montanus	Buatois & Mangano (2004)
2	Argentina	Puncoviscana	Fortunian	Fortunian	Good	Deep Marine - turbidite system	Cochlichnus anguineus	Certain Identification	Buatois & Mangano (2004)	Cochlichnus anguineus	Buatois & Mangano (2004)
3	Argentina	Puncoviscana	Fortunian	Fortunian	Good	Deep Marine - turbidite system	Didymaulichnus lyelli	Certain Identification	Buatois & Mangano (2004)	Didymaulichnus lyelli	Buatois & Mangano (2004)
4	Argentina	Puncoviscana	Fortunian	Fortunian	Good	Deep Marine - turbidite system	Diplichnites isp.	Certain Identification	Buatois & Mangano (2004)	Diplichnites isp.	Buatois & Mangano (2004)
5	Argentina	Puncoviscana	Fortunian	Fortunian	Good	Deep Marine - turbidite system	Helminthoidichnites tenuis	Certain Identification	Buatois & Mangano (2004)	Helminthoidichnites tenuis	Buatois & Mangano (2004)
6	Argentina	Puncoviscana	Fortunian	Fortunian	Good	Deep Marine - turbidite system	Helminthopsis abeli	Certain Identification	Buatois & Mangano (2004)	Helminthopsis abeli	Buatois & Mangano (2004)
7	Argentina	Puncoviscana	Fortunian	Fortunian	Good	Deep Marine - turbidite system	Helminthopsis tenuis	Certain Identification	Buatois & Mangano (2004)	Helminthopsis tenuis	Buatois & Mangano (2004)
8	Argentina	Puncoviscana	Fortunian	Fortunian	Good	Deep Marine - turbidite system	Oldhamia antiqua	Certain Identification	Buatois & Mangano (2004)	Oldhamia antiqua	Buatois & Mangano (2004)
9	Argentina	Puncoviscana	Fortunian	Fortunian	Good	Deep Marine - turbidite system	Oldhamia flabellata	Certain Identification	Buatois & Mangano (2004)	Oldhamia flabellata	Buatois & Mangano (2004)
10	Argentina	Puncoviscana	Fortunian	Fortunian	Good	Deep Marine - turbidite system	Oldhamia radiata	Certain Identification	Buatois & Mangano (2004)	Oldhamia radiata	Buatois & Mangano (2004)
11	Argentina	Puncoviscana	Fortunian	Fortunian	Good	Deep Marine - turbidite system	Palaeophycus tubularis	Certain Identification	Buatois & Mangano (2004)	Palaeophycus tubularis	Buatois & Mangano (2004)
12	Argentina	Puncoviscana	Fortunian	Fortunian	Good	Deep Marine - turbidite system	Circulichnis montanus	Certain Identification	Buatois & Mangano (2004)	Circulichnis montanus	Buatois & Mangano (2004)
13	Argentina	Puncoviscana	Fortunian	Fortunian	Good	Deep Marine - turbidite system	Cochlichnus anguineus	Certain Identification	Buatois & Mangano (2004)	Cochlichnus anguineus	Buatois & Mangano (2004)
14	Argentina	Puncoviscana	Fortunian	Fortunian	Good	Deep Marine - turbidite system	Didymaulichnus lyelli	Certain Identification	Buatois & Mangano (2004)	Didymaulichnus lyelli	Buatois & Mangano (2004)
15	Argentina	Puncoviscana	Fortunian	Fortunian	Good	Deep Marine - turbidite system	Diplichnites isp.	Certain Identification	Buatois & Mangano (2004)	Diplichnites isp.	Buatois & Mangano (2004)
16	Argentina	Puncoviscana	Fortunian	Fortunian	Good	Deep Marine - turbidite system	Helminthoidichnites tenuis	Certain Identification	Buatois & Mangano (2004)	Helminthoidichnites tenuis	Buatois & Mangano (2004)
17	Argentina	Puncoviscana	Fortunian	Fortunian	Good	Deep Marine - turbidite system	Helminthopsis abeli	Certain Identification	Buatois & Mangano (2004)	Helminthopsis abeli	Buatois & Mangano (2004)
18	Argentina	Puncoviscana	Fortunian	Fortunian	Good	Deep Marine - turbidite system	Helminthopsis tenuis	Certain Identification	Buatois & Mangano (2004)	Helminthopsis tenuis	Buatois & Mangano (2004)
19	Argentina	Puncoviscana	Fortunian	Fortunian	Good	Deep Marine - turbidite system	Oldhamia antiqua	Certain Identification	Buatois & Mangano (2004)	Oldhamia antiqua	Buatois & Mangano (2004)
20	Argentina	Puncoviscana	Fortunian	Fortunian	Good	Deep Marine - turbidite system	Oldhamia flabellata	Certain Identification	Buatois & Mangano (2004)	Oldhamia flabellata	Buatois & Mangano (2004)
21	Argentina	Puncoviscana	Fortunian	Fortunian	Good	Deep Marine - turbidite system	Oldhamia radiata	Certain Identification	Buatois & Mangano (2004)	Oldhamia radiata	Buatois & Mangano (2004)
22	Argentina	Puncoviscana	Fortunian	Fortunian	Good	Deep Marine - turbidite system	Palaeophycus tubularis	Certain Identification	Buatois & Mangano (2004)	Palaeophycus tubularis	Buatois & Mangano (2004)
23	Argentina	Puncoviscana	Fortunian	Fortunian	Good	Wave dominated - offshore	Archaeonassa fossulata	Certain Identification	Buatois & Mangano (2004)	Archaeonassa fossulata	Buatois & Mangano (2004)
24	Argentina	Puncoviscana	Fortunian	Fortunian	Good	Wave dominated - offshore	Asaphoidichnus trifidus	Certain Identification	Buatois & Mangano (2004)	Asaphoidichnus trifidus	Buatois & Mangano (2004)
25	Argentina	Puncoviscana	Fortunian	Fortunian	Good	Wave dominated - offshore	Cochlichnus anguineus	Certain Identification	Buatois & Mangano (2004)	Cochlichnus anguineus	Buatois & Mangano (2004)
26	Argentina	Puncoviscana	Fortunian	Fortunian	Good	Wave dominated - offshore	Diplichnites isp.	Certain Identification	Buatois & Mangano (2004)	Diplichnites isp.	Buatois & Mangano (2004)
27	Argentina	Puncoviscana	Fortunian	Fortunian	Good	Wave dominated - offshore	Helminthopsis tenuis	Certain Identification	Buatois & Mangano (2004)	Helminthopsis tenuis	Buatois & Mangano (2004)
28	Argentina	Puncoviscana	Fortunian	Fortunian	Good	Wave dominated - offshore	Multina isp.	Certain Identification	Buatois & Mangano (2004)	Multina isp.	Buatois & Mangano (2004)
29	Argentina	Puncoviscana	Fortunian	Fortunian	Good	Wave dominated - offshore	Oldhamia alata	Certain Identification	Buatois & Mangano (2004)	Oldhamia alata	Buatois & Mangano (2004)
30	Argentina	Puncoviscana	Fortunian	Fortunian	Good	Wave dominated - offshore	Oldhamia geniculata	Certain Identification	Buatois & Mangano (2004)	Oldhamia geniculata	Buatois & Mangano (2004)
31	Argentina	Puncoviscana	Fortunian	Fortunian	Good	Wave dominated - offshore	Palaeophycus tubularis	Certain Identification	Buatois & Mangano (2004)	Palaeophycus tubularis	Buatois & Mangano (2004)
32	Argentina	Puncoviscana	Fortunian	Fortunian	Good	Wave dominated - offshore	Psammichnites saltensis	Certain Identification	Buatois & Mangano (2004)	Psammichnites saltensis	Buatois & Mangano (2004)
33	Argentina	Puncoviscana	Fortunian	Fortunian	Good	Wave dominated - offshore	Tasmanadia cachii	Certain Identification	Buatois & Mangano (2004)	Tasmanadia cachii	Buatois & Mangano (2004)
34	Argentina	Puncoviscana	Fortunian	Fortunian	Good	Wave dominated - offshore	Treptichnus pollardi	Certain Identification	Buatois & Mangano (2004)	Treptichnus pollardi	Buatois & Mangano (2004)
35	Argentina	Puncoviscana	Fortunian	Fortunian	Good	Wave dominated - offshore	Volkichnium volki	Certain Identification	Buatois & Mangano (2004)	Volkichnium volki	Buatois & Mangano (2004)
36	Argentina	Puncoviscana	Fortunian	Fortunian	Good	Wave dominated - offshore	Archaeonassa fossulata	Certain Identification	Buatois & Mangano (2004)	Archaeonassa fossulata	Buatois & Mangano (2004)
37	Argentina	Puncoviscana	Fortunian	Fortunian	Good	Wave dominated - offshore	Asaphoidichnus trifidus	Certain Identification	Buatois & Mangano (2004)	Asaphoidichnus trifidus	Buatois & Mangano (2004)
38	Argentina	Puncoviscana	Fortunian	Fortunian	Good	Wave dominated - offshore	Cochlichnus anguineus	Certain Identification	Buatois & Mangano (2004)	Cochlichnus anguineus	Buatois & Mangano (2004)
39	Argentina	Puncoviscana	Fortunian	Fortunian	Good	Wave dominated - offshore	Diplichnites isp.	Certain Identification	Buatois & Mangano (2004)	Diplichnites isp.	Buatois & Mangano (2004)
40	Argentina	Puncoviscana	Fortunian	Fortunian	Good	Wave dominated - offshore	Helminthopsis tenuis	Certain Identification	Buatois & Mangano (2004)	Helminthopsis tenuis	Buatois & Mangano (2004)
41	Argentina	Puncoviscana	Fortunian	Fortunian	Good	Wave dominated - offshore	Multina isp.	Certain Identification	Buatois & Mangano (2004)	Multina isp.	Buatois & Mangano (2004)
42	Argentina	Puncoviscana	Fortunian	Fortunian	Good	Wave dominated - offshore	Oldhamia alata	Certain Identification	Buatois & Mangano (2004)	Oldhamia alata	Buatois & Mangano (2004)
43	Argentina	Puncoviscana	Fortunian	Fortunian	Good	Wave dominated - offshore	Oldhamia geniculata	Certain Identification	Buatois & Mangano (2004)	Oldhamia geniculata	Buatois & Mangano (2004)
44	Argentina	Puncoviscana	Fortunian	Fortunian	Good	Wave dominated - offshore	Palaeophycus tubularis	Certain Identification	Buatois & Mangano (2004)	Palaeophycus tubularis	Buatois & Mangano (2004)
45	Argentina	Puncoviscana	Fortunian	Fortunian	Good	Wave dominated - offshore	Psammichnites saltensis	Certain Identification	Buatois & Mangano (2004)	Psammichnites saltensis	Buatois & Mangano (2004)
46	Argentina	Puncoviscana	Fortunian	Fortunian	Good	Wave dominated - offshore	Tasmanadia cachii	Certain Identification	Buatois & Mangano (2004)	Tasmanadia cachii	Buatois & Mangano (2004)
47	Argentina	Puncoviscana	Fortunian	Fortunian	Good	Wave dominated - offshore	Treptichnus pollardi	Certain Identification	Buatois & Mangano (2004)	Treptichnus pollardi	Buatois & Mangano (2004)
48	Argentina	Puncoviscana	Fortunian	Fortunian	Good	Wave dominated - offshore	Volkichnium volki	Certain Identification	Buatois & Mangano (2004)	Volkichnium volki	Buatois & Mangano (2004)
49	Argentina	Puncoviscana	Fortunian	Fortunian	Good	Wave dominated - offshore	Archaeonassa fossulata	Certain Identification	Buatois & Mangano (2004)	Archaeonassa fossulata	Buatois & Mangano (2004)
50	Argentina	Puncoviscana	Fortunian	Fortunian	Good	Wave dominated - offshore	Asaphoidichnus trifidus	Certain Identification	Buatois & Mangano (2004)	Asaphoidichnus trifidus	Buatois & Mangano (2004)
51	Argentina	Puncoviscana	Fortunian	Fortunian	Good	Wave dominated - offshore	Cochlichnus anguineus	Certain Identification	Buatois & Mangano (2004)	Cochlichnus anguineus	Buatois & Mangano (2004)
52	Argentina	Puncoviscana	Fortunian	Fortunian	Good	Wave dominated - offshore	Diplichnites isp.	Certain Identification	Buatois & Mangano (2004)	Diplichnites isp.	Buatois & Mangano (2004)
53	Argentina	Puncoviscana	Fortunian	Fortunian	Good	Wave dominated - offshore	Helminthopsis tenuis	Certain Identification	Buatois & Mangano (2004)	Helminthopsis tenuis	Buatois & Mangano (2004)
54	Argentina	Puncoviscana	Fortunian	Fortunian	Good	Wave dominated - offshore	Multina isp.	Certain Identification	Buatois & Mangano (2004)	Multina isp.	Buatois & Mangano (2004)
55	Argentina	Puncoviscana	Fortunian	Fortunian	Good	Wave dominated - offshore	Oldhamia alata	Certain Identification	Buatois & Mangano (2004)	Oldhamia alata	Buatois & Mangano (2004)
56	Argentina	Puncoviscana	Fortunian	Fortunian	Good	Wave dominated - offshore	Oldhamia geniculata	Certain Identification	Buatois & Mangano (2004)	Oldhamia geniculata	Buatois & Mangano (2004)
57	Argentina	Puncoviscana	Fortunian	Fortunian	Good	Wave dominated - offshore	Palaeophycus tubularis	Certain Identification	Buatois & Mangano (2004)	Palaeophycus tubularis	Buatois & Mangano (2004)
58	Argentina	Puncoviscana	Fortunian	Fortunian	Good	Wave dominated - offshore	Psammichnites saltensis	Certain Identification	Buatois & Mangano (2004)	Psammichnites saltensis	Buatois & Mangano (2004)
59	Argentina	Puncoviscana	Fortunian	Fortunian	Good	Wave dominated - offshore	Tasmanadia cachii	Certain Identification	Buatois & Mangano (2004)	Tasmanadia cachii	Buatois & Mangano (2004)
60	Argentina	Puncoviscana	Fortunian	Fortunian	Good	Wave dominated - offshore	Treptichnus pollardi	Certain Identification	Buatois & Mangano (2004)	Treptichnus pollardi	Buatois & Mangano (2004)
61	Argentina	Puncoviscana	Fortunian	Fortunian	Good	Wave dominated - offshore	Volkichnium volki	Certain Identification	Buatois & Mangano (2004)	Volkichnium volki	Buatois & Mangano (2004)
62	Argentina	Puncoviscana	Fortunian	Fortunian	Good	Wave dominated - offshore	Archaeonassa fossulata	Certain Identification	Buatois & Mangano (2004)	Archaeonassa fossulata	Buatois & Mangano (2004)
63	Argentina	Puncoviscana	Fortunian	Fortunian	Good	Wave dominated - offshore	Asaphoidichnus trifidus	Certain Identification	Buatois & Mangano (2004)	Asaphoidichnus trifidus	Buatois & Mangano (2004)
64	Argentina	Puncoviscana	Fortunian	Fortunian	Good	Wave dominated - offshore	Cochlichnus anguineus	Certain Identification	Buatois & Mangano (2004)	Cochlichnus anguineus	Buatois & Mangano (2004)
65	Argentina	Puncoviscana	Fortunian	Fortunian	Good	Wave dominated - offshore	Diplichnites isp.	Certain Identification	Buatois & Mangano (2004)	Diplichnites isp.	Buatois & Mangano (2004)
66	Argentina	Puncoviscana	Fortunian	Fortunian	Good	Wave dominated - offshore	Helminthopsis tenuis	Certain Identification	Buatois & Mangano (2004)	Helminthopsis tenuis	Buatois & Mangano (2004)
67	Argentina	Puncoviscana	Fortunian	Fortunian	Good	Wave dominated - offshore	Multina isp.	Certain Identification	Buatois & Mangano (2004)	Multina isp.	Buatois & Mangano (2004)
68	Argentina	Puncoviscana	Fortunian	Fortunian	Good	Wave dominated - offshore	Oldhamia alata	Certain Identification	Buatois & Mangano (2004)	Oldhamia alata	Buatois & Mangano (2004)
69	Argentina	Puncoviscana	Fortunian	Fortunian	Good	Wave dominated - offshore	Oldhamia geniculata	Certain Identification	Buatois & Mangano (2004)	Oldhamia geniculata	Buatois & Mangano (2004)
70	Argentina	Puncoviscana	Fortunian	Fortunian	Good	Wave dominated - offshore	Palaeophycus tubularis	Certain Identification	Buatois & Mangano (2004)	Palaeophycus tubularis	Buatois & Mangano (2004)
71	Argentina	Puncoviscana	Fortunian	Fortunian	Good	Wave dominated - offshore	Psammichnites saltensis	Certain Identification	Buatois & Mangano (2004)	Psammichnites saltensis	Buatois & Mangano (2004)
72	Argentina	Puncoviscana	Fortunian	Fortunian	Good	Wave dominated - offshore	Tasmanadia cachii	Certain Identification	Buatois & Mangano (2004)	Tasmanadia cachii	Buatois & Mangano (2004)
73	Argentina	Puncoviscana	Fortunian	Fortunian	Good	Wave dominated - offshore	Treptichnus pollardi	Certain Identification	Buatois & Mangano (2004)	Treptichnus pollardi	Buatois & Mangano (2004)
74	Argentina	Puncoviscana	Fortunian	Fortunian	Good	Wave dominated - offshore	Volkichnium volki	Certain Identification	Buatois & Mangano (2004)	Volkichnium volki	Buatois & Mangano (2004)
75	Australia	Copper Mine Range Beds	Fortunian	Fortunian	Poor	Wave dominated - shelf	Chondrites isp.	Certain Identification	Webby (1984)	Chondrites isp.	Webby (1984)
76	Australia	Copper Mine Range Beds	Fortunian	Fortunian	Poor	Wave dominated - shelf	Helminthoidichnites isp.	Certain Identification	Buatois & Mangano (unpub)	Unidentifiable traces	Webby (1984)
77	Australia	Copper Mine Range Beds	Fortunian	Fortunian	Poor	Wave dominated - shelf	Palaeophycus tubularis	Certain Identification	Buatois & Mangano (unpub)	Unidentifiable traces	Webby (1984)
78	Australia	Copper Mine Range Beds	Fortunian	Fortunian	Poor	Wave dominated - shelf	Planolites isp.	Certain Identification	Buatois & Mangano (unpub)	Unidentifiable traces	Webby (1984)
79	Australia	Copper Mine Range Beds	Fortunian	Fortunian	Poor	Wave dominated - shelf	Chondrites isp.	Certain Identification	Webby (1984)	Chondrites isp.	Webby (1984)
80	Australia	Copper Mine Range Beds	Fortunian	Fortunian	Poor	Wave dominated - shelf	Helminthoidichnites isp.	Certain Identification	Buatois & Mangano (unpub)	Unidentifiable traces	Webby (1984)
81	Australia	Copper Mine Range Beds	Fortunian	Fortunian	Poor	Wave dominated - shelf	Palaeophycus tubularis	Certain Identification	Buatois & Mangano (unpub)	Unidentifiable traces	Webby (1984)
82	Australia	Copper Mine Range Beds	Fortunian	Fortunian	Poor	Wave dominated - shelf	Planolites isp.	Certain Identification	Buatois & Mangano (unpub)	Unidentifiable traces	Webby (1984)
83	Australia	Lintiss Vale Beds	Fortunian	Fortunian	Reasonable	Wave dominated - offshore	Cochlichnus anguineus	Certain Identification	Buatois & Mangano (unpub)	Cochlichnus serpens	Webby (1970)
84	Australia	Lintiss Vale Beds	Fortunian	Fortunian	Reasonable	Wave dominated - offshore	Curvolithus isp.	Certain Identification	Buatois et al. (1998)	Curvolithus davidis	Webby (1970)
85	Australia	Lintiss Vale Beds	Fortunian	Fortunian	Reasonable	Wave dominated - offshore	Helminthoidichnites isp.	Certain Identification	Buatois & Mangano (unpub)	Cochlichnus serpens	Webby (1970)
86	Australia	Lintiss Vale Beds	Fortunian	Fortunian	Reasonable	Wave dominated - offshore	Helminthoidichnites isp.	Certain Identification	Buatois & Mangano (unpub)	Planolites ballandus	Webby (1970)
87	Australia	Lintiss Vale Beds	Fortunian	Fortunian	Reasonable	Wave dominated - offshore	Helminthoidichnites tenuis	Certain Identification	Buatois & Mangano (unpub)	Planolites ballandus	Webby (1970)
88	Australia	Lintiss Vale Beds	Fortunian	Fortunian	Reasonable	Wave dominated - offshore	Helminthopsis isp.	Certain Identification	Buatois & Mangano (unpub)	Cochlichnus serpens	Webby (1970)
89	Australia	Lintiss Vale Beds	Fortunian	Fortunian	Reasonable	Wave dominated - offshore	Planolites montanus	Certain Identification	Pemberton & Frey (1982)	Planolites ballandus	Webby (1970)
90	Australia	Lintiss Vale Beds	Fortunian	Fortunian	Reasonable	Wave dominated - offshore	Torrowangea rosei	Certain Identification	Webby (1970)	Torrowangea rosei	Webby (1970)
91	Australia	Lintiss Vale Beds	Fortunian	Fortunian	Reasonable	Wave dominated - offshore	Treptichnus pedum	Certain Identification	Buatois & Mangano (unpub)	Phycodes antecedens	Webby (1970)
92	Australia	Lintiss Vale Beds	Fortunian	Fortunian	Reasonable	Wave dominated - offshore	Treptichnus pollardi	Certain Identification	Buatois & Mangano (unpub)	Planolites ballandus	Webby (1970)
93	Australia	Lintiss Vale Beds	Fortunian	Fortunian	Reasonable	Wave dominated - offshore	Curvolithus isp.	Certain Identification	Buatois et al. (1998)	Curvolithus davidis	Webby (1970)
94	Australia	Lintiss Vale Beds	Fortunian	Fortunian	Reasonable	Wave dominated - offshore	Helminthoidichnites isp.	Certain Identification	Buatois & Mangano (unpub)	Planolites ballandus	Webby (1970)
95	Australia	Lintiss Vale Beds	Fortunian	Fortunian	Reasonable	Wave dominated - offshore	Helminthoidichnites tenuis	Certain Identification	Buatois & Mangano (unpub)	Planolites ballandus	Webby (1970)
96	Australia	Lintiss Vale Beds	Fortunian	Fortunian	Reasonable	Wave dominated - offshore	Planolites montanus	Certain Identification	Pemberton & Frey (1982)	Planolites ballandus	Webby (1970)
97	Australia	Lintiss Vale Beds	Fortunian	Fortunian	Reasonable	Wave dominated - offshore	Torrowangea rosei	Certain Identification	Webby (1970)	Torrowangea rosei	Webby (1970)
98	Australia	Lintiss Vale Beds	Fortunian	Fortunian	Reasonable	Wave dominated - offshore	Treptichnus pedum	Certain Identification	Buatois & Mangano (unpub)	Phycodes antecedens	Webby (1970)
99	Australia	Lintiss Vale Beds	Fortunian	Fortunian	Reasonable	Wave dominated - offshore	Treptichnus pollardi	Certain Identification	Buatois & Mangano (unpub)	Planolites ballandus	Webby (1970)
100	Australia	Lintiss Vale Beds	Fortunian	Fortunian	Reasonable	Wave dominated - offshore	Helminthopsis isp.	Certain Identification	Buatois & Mangano (unpub)	Gordia isp.	Webby (1970)
101	Australia	Lintiss Vale Beds	Fortunian	Fortunian	Reasonable	Wave dominated - offshore	Planolites annularis	Certain Identification	Buatois & Mangano (unpub)	Planolites isp.	Webby (1970)
102	Australia	Lintiss Vale Beds	Fortunian	Fortunian	Reasonable	Wave dominated - offshore	Cochlichnus anguineus	Certain Identification	Buatois & Mangano (unpub)	Cochlichnus serpens	Webby (1970)
103	Australia	Lintiss Vale Beds	Fortunian	Fortunian	Reasonable	Wave dominated - offshore	Helminthoidichnites isp.	Certain Identification	Buatois & Mangano (unpub)	Cochlichnus serpens	Webby (1970)
104	Australia	Lintiss Vale Beds	Fortunian	Fortunian	Reasonable	Wave dominated - offshore	Helminthopsis isp.	Certain Identification	Buatois & Mangano (unpub)	Cochlichnus serpens	Webby (1970)
105	Australia	Parachilna	Stage 2	Stage 2	Poor	Wave dominated - shoreface	Psammichnites gigas	Certain Identification	Buatois & Mangano (unpub)	Plagiogmus arcuatus	Glaessner (1969)
106	Australia	Uratanna	Fortunian	Cambrian Radiogenic (Zang et al. 2004)	Reasonable	Wave dominated - offshore	Treptichnus pedum	Certain Identification	Droser et al. (1999)	Treptichnus pedum	Droser et al. (1999)
107	Belgium	Blanmont	Fortunian	Stage 2	Poor	Deep Marine - turbidite system	Oldhamia isp.	Not Figured	Verniers et al. (2001)	Oldhamia isp.	Verniers et al. (2001)
108	Belgium	Blanmont	Fortunian	Stage 2	Poor	Deep Marine - turbidite system	Oldhamia isp.	Not Figured	Verniers et al. (2001)	Oldhamia isp.	Verniers et al. (2001)
109	Belgium	Tubize	Fortunian	Stage 2	Poor	Deep Marine - turbidite system	Oldhamia isp.	Not Figured	Verniers et al. (2001)	Oldhamia isp.	Verniers et al. (2001)
110	Belgium	Tubize	Fortunian	Stage 2	Poor	Deep Marine - turbidite system	Oldhamia isp.	Not Figured	Verniers et al. (2001)	Oldhamia isp.	Verniers et al. (2001)
111	Belgium	Tubize	Fortunian	Stage 2	Poor	Deep Marine - turbidite system	Oldhamia isp.	Not Figured	Verniers et al. (2001)	Oldhamia isp.	Verniers et al. (2001)
112	Brazil	Raizama	Stage 2	Stage 2	Reasonable	Shoreface - lower shoreface	Arenicolites isp.	Certain Identification	Santos et al. (2017)	Arenicolites isp.	Santos et al. (2017)
113	Brazil	Raizama	Stage 2	Stage 2	Reasonable	Shoreface - lower shoreface	Diplocraterion parallelum	Certain Identification	Santos et al. (2017)	Diplocraterion parallelum	Santos et al. (2017)
114	Brazil	Raizama	Stage 2	Stage 2	Reasonable	Shoreface - lower shoreface	Skolithos linearis	Certain Identification	Santos et al. (2017)	Skolithos linearis	Santos et al. (2017)
115	Canada	Backbone Ranges	Fortunian	Stage 2	Good	Shallow marine	Monomorphichnus bilinearis	Certain Identification	MacNaughton & Narbonne (1999)	Monomorphichnus bilinearis	MacNaughton & Narbonne (1999)
116	Canada	Backbone Ranges	Fortunian	Stage 2	Good	Shallow marine	Phycodes palmatus	Certain Identification	MacNaughton & Narbonne (1999)	Phycodes palmatus	MacNaughton & Narbonne (1999)
117	Canada	Backbone Ranges	Fortunian	Stage 2	Good	Shallow marine	Planolites montanus	Certain Identification	MacNaughton & Narbonne (1999)	Planolites montanus	MacNaughton & Narbonne (1999)
118	Canada	Backbone Ranges	Fortunian	Stage 2	Good	Shallow marine	Treptichnus coronatum	Certain Identification	MacNaughton & Narbonne (1999)	Treptichnus coronatum	MacNaughton & Narbonne (1999)
119	Canada	Backbone Ranges	Fortunian	Stage 2	Good	Shallow marine	Treptichnus pedum	Certain Identification	MacNaughton & Narbonne (1999)	Treptichnus pedum	MacNaughton & Narbonne (1999)
120	Canada	Backbone Ranges	Fortunian	Stage 2	Good	Shallow marine	Treptichnus pedum	Not Assessed	Carbone & Narbonne (2014)	Treptichnus pedum	Carbone & Narbonne (2014)
121	Canada	Backbone Ranges	Fortunian	Stage 2	Good	Offshore - transition	Palaeophycus ferrovittatus	Certain Identification	Hofmann (1983)	Palaeophycus ferrovittatus	Hofmann (1983)
122	Canada	Backbone Ranges	Fortunian	Stage 2	Good	Offshore - transition	Planolites montanus	Certain Identification	Hofmann (1983)	Planolites montanus	Hofmann (1983)
123	Canada	Bayview	Stage 2	Fortunian	Reasonable	Shallow marine	Arenicolites isp.	Not Figured	Crimes & Anderson (1985)	Arenicolites isp.	Crimes & Anderson (1985)
124	Canada	Bayview	Stage 2	Fortunian	Reasonable	Shallow marine	Cochlichnus anguineus	Certain Identification	Buatois & Mangano (unpub)	Cochlichnus isp.	Crimes & Anderson (1985)
125	Canada	Bayview	Stage 2	Fortunian	Reasonable	Shallow marine	Cochlichnus anguineus	Certain Identification	Buatois & Mangano (unpub)	Nenoxites isp.	Crimes & Anderson (1985)
126	Canada	Bayview	Stage 2	Fortunian	Reasonable	Shallow marine	Didymaulichnus isp.	Certain Identification	Crimes & Anderson (1985)	Didymaulichnus isp.	Crimes & Anderson (1985)
127	Canada	Bayview	Stage 2	Fortunian	Reasonable	Shallow marine	Monomorphichnus isp.	Certain Identification	Crimes & Anderson (1985)	Monomorphichnus isp.	Crimes & Anderson (1985)
128	Canada	Bayview	Stage 2	Fortunian	Reasonable	Shallow marine	Planolites beverleyensis	Not Figured	Crimes & Anderson (1985)	Planolites beverleyensis	Crimes & Anderson (1985)
129	Canada	Bayview	Stage 2	Fortunian	Reasonable	Shallow marine	Saerichnites canadensis	Certain Identification	Buatois & Mangano (unpub)	Hormosiroidea canadensis	Crimes & Anderson (1985)
130	Canada	Bayview	Stage 2	Fortunian	Reasonable	Shallow marine	Saerichnites isp.	Certain Identification	Buatois & Mangano (unpub)	Neonereites uniserialis	Crimes & Anderson (1985)
131	Canada	Blanc-Sablon	Stage 2	Stage 2	Poor	Shallow marine - wave dominated	Skolithos linearis	Certain Identification	Long & Yip (2009)	Skolithos linearis	Long & Yip (2009)
132	Canada	Blanc-Sablon	Stage 2	Stage 2	Poor	Shallow marine - wave dominated	Skolithos linearis	Certain Identification	Long & Yip (2009)	Skolithos linearis	Long & Yip (2009)
133	Canada	Blanc-Sablon	Stage 2	Stage 2	Poor	Shallow marine - wave dominated	Skolithos linearis	Certain Identification	Hiscott et al. (1984)	Skolithos linearis	Hiscott et al. (1984)
134	Canada	Blanc-Sablon	Stage 2	Stage 2	Poor	Shallow marine - wave dominated	Skolithos linearis	Certain Identification	Hiscott et al. (1984)	Skolithos linearis	Hiscott et al. (1984)
135	Canada	Boya	Stage 2	Stage 2	Reasonable	Not Defined	Arenicolites isp.	Certain Identification	Fritz & Crimes (1985)	Arenicolites isp.	Fritz & Crimes (1985)
136	Canada	Boya	Stage 2	Stage 2	Reasonable	Not Defined	Monomorphichnus lineatus	Not Figured	Fritz & Crimes (1985)	Monomorphichnus lineatus	Fritz & Crimes (1985)
137	Canada	Boya	Stage 2	Stage 2	Reasonable	Not Defined	Palaeophycus tubularis	Certain Identification	Buatois & Mangano (unpub)	Planolites isp.	Fritz & Crimes (1985)
138	Canada	Boya	Stage 2	Stage 2	Reasonable	Not Defined	Rusophycus bonnarensis	Uncertain Ichnospecies	Fritz & Crimes (1985)	Rusophycus bonnarensis	Fritz & Crimes (1985)
139	Canada	Boya	Stage 2	Stage 2	Reasonable	Not Defined	Teichichnus isp.	Not Figured	Fritz & Crimes (1985)	Teichichnus isp.	Fritz & Crimes (1985)
140	Canada	Boya	Stage 2	Stage 2	Reasonable	Not Defined	Treptichnus isp.	Certain Identification	Fritz & Crimes (1985)	Treptichnus isp.	Fritz & Crimes (1985)
141	Canada	Boya	Stage 2	Stage 2	Reasonable	Not Defined	Treptichnus pedum	Certain Identification	Buatois & Mangano (unpub)	Phycodes pedum	Fritz & Crimes (1985)
142	Canada	Chapel Island 2	Fortunian	Stage 2	Good	Delta - wave dominated	Gyrolithes gyratus	Certain Identification	Laing et al. (2018)	Gyrolithes gyratus	Laing et al. (2018)
143	Canada	Chapel Island 2	Fortunian	Stage 2	Good	Delta - wave dominated	Gyrolithes scintillus	Certain Identification	Laing et al. (2018)	Gyrolithes scintillus	Laing et al. (2018)
144	Canada	Chapel Island 2	Fortunian	Stage 2	Good	Delta - wave dominated	Gyrolithes gyratus	Certain Identification	Laing et al. (2018)	Gyrolithes gyratus	Laing et al. (2018)
145	Canada	Chapel Island 2	Fortunian	Stage 2	Good	Delta - wave dominated	Gyrolithes scintillus	Certain Identification	Laing et al. (2018)	Gyrolithes scintillus	Laing et al. (2018)
146	Canada	Chapel Island 2 T. pedum IAZ	Fortunian	Fortunian	Good	Wave dominated - offshore	Arenicolites isp.	Not Figured	Crimes & Anderson (1985)	Arenicolites isp.	Crimes & Anderson (1985)
147	Canada	Chapel Island 2 T. pedum IAZ	Fortunian	Fortunian	Good	Wave dominated - offshore	Bergaueria isp.	Not Figured	Crimes & Anderson (1985)	Bergaueria isp.	Crimes & Anderson (1985)
148	Canada	Chapel Island 2 T. pedum IAZ	Fortunian	Fortunian	Good	Wave dominated - offshore	Cochlichnus anguineus	Certain Identification	Buatois & Mangano (unpub)	Cochlichnus isp.	Crimes & Anderson (1985)
149	Canada	Chapel Island 2 T. pedum IAZ	Fortunian	Fortunian	Good	Wave dominated - offshore	Curvolithus isp.	Not Figured	Crimes & Anderson (1985)	Curvolithus isp.	Crimes & Anderson (1985)
150	Canada	Chapel Island 2 T. pedum IAZ	Fortunian	Fortunian	Good	Wave dominated - offshore	Didymaulichnus isp.	Certain Identification	Crimes & Anderson (1985)	Didymaulichnus isp.	Crimes & Anderson (1985)
151	Canada	Chapel Island 2 T. pedum IAZ	Fortunian	Fortunian	Good	Wave dominated - offshore	Gordia marina	Certain Identification	Crimes & Anderson (1985)	Gordia marina	Crimes & Anderson (1985)
152	Canada	Chapel Island 2 T. pedum IAZ	Fortunian	Fortunian	Good	Wave dominated - offshore	Gyrolithes scintillus	Certain Identification	Laing et al. (2018)	Gyrolithes polonicus	Crimes & Anderson (1985)
153	Canada	Chapel Island 2 T. pedum IAZ	Fortunian	Fortunian	Good	Wave dominated - offshore	Monomorphichnus isp.	Certain Identification	Crimes & Anderson (1985)	Monomorphichnus isp.	Crimes & Anderson (1985)
154	Canada	Chapel Island 2 T. pedum IAZ	Fortunian	Fortunian	Good	Wave dominated - offshore	Monomorphichnus lineatus	Certain Identification	Crimes & Anderson (1985)	Monomorphichnus lineatus	Crimes & Anderson (1985)
155	Canada	Chapel Island 2 T. pedum IAZ	Fortunian	Fortunian	Good	Wave dominated - offshore	Nereites isp.	Certain Identification	Crimes & Anderson (1985)	Nereites isp.	Crimes & Anderson (1985)
156	Canada	Chapel Island 2 T. pedum IAZ	Fortunian	Fortunian	Good	Wave dominated - offshore	Planolites beverleyensis	Not Figured	Crimes & Anderson (1985)	Planolites beverleyensis	Crimes & Anderson (1985)
157	Canada	Chapel Island 2 T. pedum IAZ	Fortunian	Fortunian	Good	Wave dominated - offshore	Protopaleodictyon submontanum	Not Figured	Crimes & Anderson (1985)	Protopaleodictyon submontanum	Crimes & Anderson (1985)
158	Canada	Chapel Island 2 T. pedum IAZ	Fortunian	Fortunian	Good	Wave dominated - offshore	Saerichnites isp.	Certain Identification	Buatois & Mangano (unpub)	Neonereites uniserialis	Crimes & Anderson (1985)
159	Canada	Chapel Island 2 T. pedum IAZ	Fortunian	Fortunian	Good	Wave dominated - offshore	Skolithos isp.	Not Figured	Crimes & Anderson (1985)	Skolithos isp.	Crimes & Anderson (1985)
160	Canada	Chapel Island 2 T. pedum IAZ	Fortunian	Fortunian	Good	Wave dominated - offshore	Treptichnus coronatum	Certain Identification	Buatois & Mangano (unpub)	Phycodes coronatum	Crimes & Anderson (1985)
161	Canada	Chapel Island 2 T. pedum IAZ	Fortunian	Fortunian	Good	Wave dominated - offshore	Treptichnus isp.	Certain Identification	Buatois & Mangano (unpub)	Buthotrephis isp.	Crimes & Anderson (1985)
162	Canada	Chapel Island 2 T. pedum IAZ	Fortunian	Fortunian	Good	Wave dominated - offshore	Treptichnus pedum	Uncertain Ichnospecies	Buatois & Mangano (unpub)	Phycodes pedum	Crimes & Anderson (1985)
163	Canada	Chapel Island 2 T. pedum IAZ	Fortunian	Fortunian	Good	Wave dominated - offshore	Arenicolites isp.	Not Figured	Crimes & Anderson (1985)	Arenicolites isp.	Crimes & Anderson (1985)
164	Canada	Chapel Island 2 T. pedum IAZ	Fortunian	Fortunian	Good	Wave dominated - offshore	Bergaueria isp.	Not Figured	Crimes & Anderson (1985)	Bergaueria isp.	Crimes & Anderson (1985)
165	Canada	Chapel Island 2 T. pedum IAZ	Fortunian	Fortunian	Good	Wave dominated - offshore	Cochlichnus anguineus	Certain Identification	Buatois & Mangano (unpub)	Cochlichnus isp.	Crimes & Anderson (1985)
166	Canada	Chapel Island 2 T. pedum IAZ	Fortunian	Fortunian	Good	Wave dominated - offshore	Curvolithus isp.	Not Figured	Crimes & Anderson (1985)	Curvolithus isp.	Crimes & Anderson (1985)
167	Canada	Chapel Island 2 T. pedum IAZ	Fortunian	Fortunian	Good	Wave dominated - offshore	Didymaulichnus isp.	Certain Identification	Crimes & Anderson (1985)	Didymaulichnus isp.	Crimes & Anderson (1985)
168	Canada	Chapel Island 2 T. pedum IAZ	Fortunian	Fortunian	Good	Wave dominated - offshore	Gordia marina	Certain Identification	Crimes & Anderson (1985)	Gordia marina	Crimes & Anderson (1985)
169	Canada	Chapel Island 2 T. pedum IAZ	Fortunian	Fortunian	Good	Wave dominated - offshore	Gyrolithes scintillus	Certain Identification	Laing et al. (2018)	Gyrolithes polonicus	Crimes & Anderson (1985)
170	Canada	Chapel Island 2 T. pedum IAZ	Fortunian	Fortunian	Good	Wave dominated - offshore	Monomorphichnus isp.	Certain Identification	Crimes & Anderson (1985)	Monomorphichnus isp.	Crimes & Anderson (1985)
171	Canada	Chapel Island 2 T. pedum IAZ	Fortunian	Fortunian	Good	Wave dominated - offshore	Monomorphichnus lineatus	Certain Identification	Crimes & Anderson (1985)	Monomorphichnus lineatus	Crimes & Anderson (1985)
172	Canada	Chapel Island 2 T. pedum IAZ	Fortunian	Fortunian	Good	Wave dominated - offshore	Nereites isp.	Certain Identification	Crimes & Anderson (1985)	Nereites isp.	Crimes & Anderson (1985)
173	Canada	Chapel Island 2 T. pedum IAZ	Fortunian	Fortunian	Good	Wave dominated - offshore	Planolites beverleyensis	Not Figured	Crimes & Anderson (1985)	Planolites beverleyensis	Crimes & Anderson (1985)
174	Canada	Chapel Island 2 T. pedum IAZ	Fortunian	Fortunian	Good	Wave dominated - offshore	Protopaleodictyon submontanum	Not Figured	Crimes & Anderson (1985)	Protopaleodictyon submontanum	Crimes & Anderson (1985)
175	Canada	Chapel Island 2 T. pedum IAZ	Fortunian	Fortunian	Good	Wave dominated - offshore	Saerichnites isp.	Certain Identification	Buatois & Mangano (unpub)	Neonereites uniserialis	Crimes & Anderson (1985)
176	Canada	Chapel Island 2 T. pedum IAZ	Fortunian	Fortunian	Good	Wave dominated - offshore	Skolithos isp.	Not Figured	Crimes & Anderson (1985)	Skolithos isp.	Crimes & Anderson (1985)
177	Canada	Chapel Island 2 T. pedum IAZ	Fortunian	Fortunian	Good	Wave dominated - offshore	Treptichnus coronatum	Certain Identification	Buatois & Mangano (unpub)	Phycodes coronatum	Crimes & Anderson (1985)
178	Canada	Chapel Island 2 T. pedum IAZ	Fortunian	Fortunian	Good	Wave dominated - offshore	Treptichnus isp.	Certain Identification	Buatois & Mangano (unpub)	Buthotrephis isp.	Crimes & Anderson (1985)
179	Canada	Chapel Island 2 T. pedum IAZ	Fortunian	Fortunian	Good	Wave dominated - offshore	Treptichnus pedum	Uncertain Ichnospecies	Buatois & Mangano (unpub)	Phycodes pedum	Crimes & Anderson (1985)
180	Canada	Chapel Island 2 T. pedum IAZ	Fortunian	Fortunian	Good	Wave dominated - offshore	Arenicolites isp.	Very Uncertain Ichnogenera	Buatois & Mangano (unpub)	Arenicolites isp.	Narbonne et al. (1987)
181	Canada	Chapel Island 2 T. pedum IAZ	Fortunian	Fortunian	Good	Wave dominated - offshore	Conichnus conicus	Certain Identification	Narbonne et al. (1987)	Conichnus conicus	Narbonne et al. (1987)
182	Canada	Chapel Island 2 T. pedum IAZ	Fortunian	Fortunian	Good	Wave dominated - offshore	Curvolithus isp.	Certain Identification	Narbonne et al. (1987)	Curvolithus isp.	Narbonne et al. (1987)
183	Canada	Chapel Island 2 T. pedum IAZ	Fortunian	Fortunian	Good	Wave dominated - offshore	Gordia arcuata	Not Figured	Narbonne et al. (1987)	Gordia arcuata	Narbonne et al. (1987)
184	Canada	Chapel Island 2 T. pedum IAZ	Fortunian	Fortunian	Good	Wave dominated - offshore	Gordia marina	Not Figured	Narbonne et al. (1987)	Gordia marina	Narbonne et al. (1987)
185	Canada	Chapel Island 2 T. pedum IAZ	Fortunian	Fortunian	Good	Wave dominated - offshore	Gyrolithes gyratus	Certain Identification	Laing et al. (2018)	Skolithos annulatus	Narbonne et al. (1987)
186	Canada	Chapel Island 2 T. pedum IAZ	Fortunian	Fortunian	Good	Wave dominated - offshore	Helminthopsis tenuis	Not Figured	Narbonne et al. (1987)	Helminthopsis tenuis	Narbonne et al. (1987)
187	Canada	Chapel Island 2 T. pedum IAZ	Fortunian	Fortunian	Good	Wave dominated - offshore	Monomorphichnus isp.	Certain Identification	Narbonne et al. (1987)	Monomorphichnus isp.	Narbonne et al. (1987)
188	Canada	Chapel Island 2 T. pedum IAZ	Fortunian	Fortunian	Good	Wave dominated - offshore	Phycodes isp.	Not Figured	Narbonne et al. (1987)	Phycodes isp.	Narbonne et al. (1987)
189	Canada	Chapel Island 2 T. pedum IAZ	Fortunian	Fortunian	Good	Wave dominated - offshore	Planolites beverleyensis	Not Figured	Narbonne et al. (1987)	Planolites beverleyensis	Narbonne et al. (1987)
190	Canada	Chapel Island 2 T. pedum IAZ	Fortunian	Fortunian	Good	Wave dominated - offshore	Planolites montanus	Not Figured	Narbonne et al. (1987)	Planolites montanus	Narbonne et al. (1987)
191	Canada	Chapel Island 2 T. pedum IAZ	Fortunian	Fortunian	Good	Wave dominated - offshore	Treptichnus pedum	Certain Identification	Buatois & Mangano (unpub)	Phycodes pedum	Narbonne et al. (1987)
192	Canada	Chapel Island 2 T. pedum IAZ	Fortunian	Fortunian	Good	Wave dominated - offshore	Palaeophycus tubularis	Not Figured	Narbonne et al. (1987)	Palaeophycus tubularis	Narbonne et al. (1987)
193	Canada	Chapel Island 2 T. pedum IAZ	Fortunian	Fortunian	Good	Wave dominated - offshore	Treptichnus pedum	Certain Identification	Buatois & Mangano (unpub)	Phycodes pedum	Narbonne et al. (1987)
194	Canada	Chapel Island 3	Stage 2	Stage 2	Good	Wave dominated - offshore	Astropolichnus hispanicus	Certain Identification	Pemberton et al. (1988)	Astropolichnus hispanicus	Crimes & Anderson (1985)
195	Canada	Chapel Island 3	Stage 2	Stage 2	Good	Wave dominated - offshore	Cochlichnus anguineus	Certain Identification	Buatois & Mangano (unpub)	Cochlichnus isp.	Crimes & Anderson (1985)
196	Canada	Chapel Island 3	Stage 2	Stage 2	Good	Wave dominated - offshore	Didymaulichnus isp.	Certain Identification	Crimes & Anderson (1985)	Didymaulichnus isp.	Crimes & Anderson (1985)
197	Canada	Chapel Island 3	Stage 2	Stage 2	Good	Wave dominated - offshore	Helminthopsis abeli	Certain Identification	Crimes & Anderson (1985)	Helminthopsis abeli	Crimes & Anderson (1985)
198	Canada	Chapel Island 3	Stage 2	Stage 2	Good	Wave dominated - offshore	Helminthopsis tenuis	Certain Identification	Crimes & Anderson (1985)	Helminthopsis tenuis	Crimes & Anderson (1985)
199	Canada	Chapel Island 3	Stage 2	Stage 2	Good	Wave dominated - offshore	Monomorphichnus bilinearis	Certain Identification	Crimes & Anderson (1985)	Monomorphichnus bilinearis	Crimes & Anderson (1985)
200	Canada	Chapel Island 3	Stage 2	Stage 2	Good	Wave dominated - offshore	Monomorphichnus isp.	Certain Identification	Crimes & Anderson (1985)	Monomorphichnus isp.	Crimes & Anderson (1985)
201	Canada	Chapel Island 3	Stage 2	Stage 2	Good	Wave dominated - offshore	Monomorphichnus lineatus	Certain Identification	Crimes & Anderson (1985)	Monomorphichnus lineatus	Crimes & Anderson (1985)
202	Canada	Chapel Island 3	Stage 2	Stage 2	Good	Wave dominated - offshore	Planolites annularis	Certain Identification	Crimes & Anderson (1985)	Planolites annularis	Crimes & Anderson (1985)
203	Canada	Chapel Island 3	Stage 2	Stage 2	Good	Wave dominated - offshore	Planolites beverleyensis	Not Figured	Crimes & Anderson (1985)	Planolites beverleyensis	Crimes & Anderson (1985)
204	Canada	Chapel Island 3	Stage 2	Stage 2	Good	Wave dominated - offshore	Psammichnites isp.	Certain Identification	Buatois & Mangano (unpub)	Helminthoida crassa	Crimes & Anderson (1985)
205	Canada	Chapel Island 3	Stage 2	Stage 2	Good	Wave dominated - offshore	Psammichnites isp.	Certain Identification	Buatois & Mangano (unpub)	Helminthoida miocenica	Crimes & Anderson (1985)
206	Canada	Chapel Island 3	Stage 2	Stage 2	Good	Wave dominated - offshore	Psammichnites isp.	Certain Identification	Buatois & Mangano (unpub)	Taphrhelminthopsis circularis	Crimes & Anderson (1985)
207	Canada	Chapel Island 3	Stage 2	Stage 2	Good	Wave dominated - offshore	Saerichnites isp.	Certain Identification	Buatois & Mangano (unpub)	Neonereites uniserialis	Crimes & Anderson (1985)
208	Canada	Chapel Island 3	Stage 2	Stage 2	Good	Wave dominated - offshore	Skolithos isp.	Not Figured	Crimes & Anderson (1985)	Skolithos isp.	Crimes & Anderson (1985)
209	Canada	Chapel Island 3	Stage 2	Stage 2	Good	Wave dominated - offshore	Treptichnus isp.	Certain Identification	Buatois & Mangano (unpub)	Buthotrephis isp.	Crimes & Anderson (1985)
210	Canada	Chapel Island 3	Stage 2	Stage 2	Good	Wave dominated - offshore	Astropolichnus hispanicus	Certain Identification	Pemberton et al. (1988)	Astropolichnus hispanicus	Crimes & Anderson (1985)
211	Canada	Chapel Island 3	Stage 2	Stage 2	Good	Wave dominated - offshore	Cochlichnus anguineus	Certain Identification	Buatois & Mangano (unpub)	Cochlichnus isp.	Crimes & Anderson (1985)
212	Canada	Chapel Island 3	Stage 2	Stage 2	Good	Wave dominated - offshore	Didymaulichnus isp.	Certain Identification	Crimes & Anderson (1985)	Didymaulichnus isp.	Crimes & Anderson (1985)
213	Canada	Chapel Island 3	Stage 2	Stage 2	Good	Wave dominated - offshore	Helminthopsis abeli	Certain Identification	Crimes & Anderson (1985)	Helminthopsis abeli	Crimes & Anderson (1985)
214	Canada	Chapel Island 3	Stage 2	Stage 2	Good	Wave dominated - offshore	Helminthopsis tenuis	Certain Identification	Crimes & Anderson (1985)	Helminthopsis tenuis	Crimes & Anderson (1985)
215	Canada	Chapel Island 3	Stage 2	Stage 2	Good	Wave dominated - offshore	Monomorphichnus bilinearis	Certain Identification	Crimes & Anderson (1985)	Monomorphichnus bilinearis	Crimes & Anderson (1985)
216	Canada	Chapel Island 3	Stage 2	Stage 2	Good	Wave dominated - offshore	Monomorphichnus isp.	Certain Identification	Crimes & Anderson (1985)	Monomorphichnus isp.	Crimes & Anderson (1985)
217	Canada	Chapel Island 3	Stage 2	Stage 2	Good	Wave dominated - offshore	Monomorphichnus lineatus	Certain Identification	Crimes & Anderson (1985)	Monomorphichnus lineatus	Crimes & Anderson (1985)
218	Canada	Chapel Island 3	Stage 2	Stage 2	Good	Wave dominated - offshore	Planolites annularis	Certain Identification	Crimes & Anderson (1985)	Planolites annularis	Crimes & Anderson (1985)
219	Canada	Chapel Island 3	Stage 2	Stage 2	Good	Wave dominated - offshore	Planolites beverleyensis	Not Figured	Crimes & Anderson (1985)	Planolites beverleyensis	Crimes & Anderson (1985)
220	Canada	Chapel Island 3	Stage 2	Stage 2	Good	Wave dominated - offshore	Psammichnites isp.	Certain Identification	Buatois & Mangano (unpub)	Helminthoida crassa	Crimes & Anderson (1985)
221	Canada	Chapel Island 3	Stage 2	Stage 2	Good	Wave dominated - offshore	Psammichnites isp.	Certain Identification	Buatois & Mangano (unpub)	Helminthoida miocenica	Crimes & Anderson (1985)
222	Canada	Chapel Island 3	Stage 2	Stage 2	Good	Wave dominated - offshore	Psammichnites isp.	Certain Identification	Buatois & Mangano (unpub)	Taphrhelminthopsis circularis	Crimes & Anderson (1985)
223	Canada	Chapel Island 3	Stage 2	Stage 2	Good	Wave dominated - offshore	Saerichnites isp.	Certain Identification	Buatois & Mangano (unpub)	Neonereites uniserialis	Crimes & Anderson (1985)
224	Canada	Chapel Island 3	Stage 2	Stage 2	Good	Wave dominated - offshore	Skolithos isp.	Not Figured	Crimes & Anderson (1985)	Skolithos isp.	Crimes & Anderson (1985)
225	Canada	Chapel Island 3	Stage 2	Stage 2	Good	Wave dominated - offshore	Treptichnus isp.	Certain Identification	Buatois & Mangano (unpub)	Buthotrephis isp.	Crimes & Anderson (1985)
226	Canada	Chapel Island 3	Stage 2	Stage 2	Good	Wave dominated - offshore	Diplocraterion isp.	Not Figured	Narbonne et al. (1987)	Diplocraterion isp.	Narbonne et al. (1987)
227	Canada	Chapel Island 3	Stage 2	Stage 2	Good	Wave dominated - offshore	Helminthopsis abeli	Not Figured	Narbonne et al. (1987)	Helminthopsis abeli	Narbonne et al. (1987)
228	Canada	Chapel Island 3	Stage 2	Stage 2	Good	Wave dominated - offshore	Planolites beverleyensis	Not Figured	Narbonne et al. (1987)	Planolites beverleyensis	Narbonne et al. (1987)
229	Canada	Chapel Island 3	Stage 2	Stage 2	Good	Wave dominated - offshore	Planolites montanus	Not Figured	Narbonne et al. (1987)	Planolites montanus	Narbonne et al. (1987)
230	Canada	Chapel Island 3	Stage 2	Stage 2	Good	Wave dominated - offshore	Taphrhelminthopsis circularis	Not Figured	Narbonne et al. (1987)	Taphrhelminthopsis circularis	Narbonne et al. (1987)
231	Canada	Chapel Island 3	Stage 2	Stage 2	Good	Wave dominated - offshore	Teichichnus rectus	Not Figured	Narbonne et al. (1987)	Teichichnus rectus	Narbonne et al. (1987)
232	Canada	Chapel Island 4	Stage 2	Stage 2	Reasonable	Shallow marine - platform	None identified	Certain Identification	Crimes & Anderson (1985)	None identified	Crimes & Anderson (1985)
233	Canada	Chapel Island 4	Stage 2	Stage 2	Reasonable	Shallow marine - platform	Diplocraterion isp.	Not Figured	Narbonne et al. (1987)	Diplocraterion isp.	Narbonne et al. (1987)
234	Canada	Chapel Island 4	Stage 2	Stage 2	Reasonable	Shallow marine - platform	Planolites beverleyensis	Not Figured	Narbonne et al. (1987)	Planolites beverleyensis	Narbonne et al. (1987)
235	Canada	Chapel Island 4	Stage 2	Stage 2	Reasonable	Shallow marine - platform	Planolites montanus	Not Figured	Narbonne et al. (1987)	Planolites montanus	Narbonne et al. (1987)
236	Canada	Chapel Island 5	Stage 2	Stage 2	Reasonable	Wave dominated - shoreface	Didymaulichnus miettensis	Certain Identification	Crimes & Anderson (1985)	Didymaulichnus miettensis	Crimes & Anderson (1985)
237	Canada	Chapel Island 5	Stage 2	Stage 2	Reasonable	Wave dominated - shoreface	Palaeophycus tubularis	Certain Identification	Crimes & Anderson (1985)	Palaeophycus tubularis	Crimes & Anderson (1985)
238	Canada	Chapel Island 5	Stage 2	Stage 2	Reasonable	Wave dominated - shoreface	Phycodes palmatum	Certain Identification	Crimes & Anderson (1985)	Phycodes palmatum	Crimes & Anderson (1985)
239	Canada	Chapel Island 5	Stage 2	Stage 2	Reasonable	Wave dominated - shoreface	Planolites beverleyensis	Certain Identification	Crimes & Anderson (1985)	Planolites beverleyensis	Crimes & Anderson (1985)
240	Canada	Chapel Island 5	Stage 2	Stage 2	Reasonable	Wave dominated - shoreface	Treptichnus isp.	Certain Identification	Buatois & Mangano (unpub)	Buthotrephis isp.	Crimes & Anderson (1985)
241	Canada	Chapel Island 5	Stage 2	Stage 2	Reasonable	Wave dominated - shoreface	Diplocraterion isp.	Not Figured	Narbonne et al. (1987)	Diplocraterion isp.	Narbonne et al. (1987)
242	Canada	Chapel Island 5	Stage 2	Stage 2	Reasonable	Wave dominated - shoreface	Helminthopsis abeli	Not Figured	Narbonne et al. (1987)	Helminthopsis abeli	Narbonne et al. (1987)
243	Canada	Chapel Island 5	Stage 2	Stage 2	Reasonable	Wave dominated - shoreface	Muensteria isp.	Not Figured	Narbonne et al. (1987)	Muensteria isp.	Narbonne et al. (1987)
244	Canada	Chapel Island 5	Stage 2	Stage 2	Reasonable	Wave dominated - shoreface	Palaeophycus tubularis	Not Figured	Narbonne et al. (1987)	Palaeophycus tubularis	Narbonne et al. (1987)
245	Canada	Chapel Island 5	Stage 2	Stage 2	Reasonable	Wave dominated - shoreface	Planolites beverleyensis	Not Figured	Narbonne et al. (1987)	Planolites beverleyensis	Narbonne et al. (1987)
246	Canada	Chapel Island 5	Stage 2	Stage 2	Reasonable	Wave dominated - shoreface	Planolites montanus	Not Figured	Narbonne et al. (1987)	Planolites montanus	Narbonne et al. (1987)
247	Canada	Chapel Island 5	Stage 2	Stage 2	Reasonable	Wave dominated - shoreface	Taphrhelminthopsis circularis	Not Figured	Narbonne et al. (1987)	Taphrhelminthopsis circularis	Narbonne et al. (1987)
248	Canada	Chapel Island 5	Stage 2	Stage 2	Reasonable	Wave dominated - shoreface	Teichichnus rectus	Not Figured	Narbonne et al. (1987)	Teichichnus rectus	Narbonne et al. (1987)
249	Canada	Crow Head	Stage 2	Stage 2	Poor	Offshore - transition	Skolithos linearis	Certain Identification	Long & Yip (2009)	Skolithos linearis	Long & Yip (2009)
250	Canada	Crow Head	Stage 2	Stage 2	Poor	Offshore - transition	Skolithos linearis	Certain Identification	Long & Yip (2009)	Skolithos linearis	Long & Yip (2009)
251	Canada	Crow Head	Stage 2	Stage 2	Poor	Offshore - transition	Skolithos linearis	Certain Identification	Long & Yip (2009)	Skolithos linearis	Long & Yip (2009)
252	Canada	Crow Head	Stage 2	Stage 2	Poor	Offshore - transition	Skolithos linearis	Certain Identification	Long & Yip (2009)	Skolithos linearis	Long & Yip (2009)
253	Canada	Crow Head	Stage 2	Stage 2	Poor	Offshore - transition	Skolithos linearis	Certain Identification	Hiscott et al. (1984)	Skolithos linearis	Hiscott et al. (1984)
254	Canada	Crow Head	Stage 2	Stage 2	Poor	Offshore - transition	Skolithos linearis	Certain Identification	Hiscott et al. (1984)	Skolithos linearis	Hiscott et al. (1984)
255	Canada	Crow Head	Stage 2	Stage 2	Poor	Offshore - transition	Skolithos linearis	Certain Identification	Hiscott et al. (1984)	Skolithos linearis	Hiscott et al. (1984)
256	Canada	Crow Head	Stage 2	Stage 2	Poor	Offshore - transition	Skolithos linearis	Certain Identification	Hiscott et al. (1984)	Skolithos linearis	Hiscott et al. (1984)
257	Canada	Crow Head	Stage 2	Stage 2	Poor	Offshore - transition	Skolithos linearis	Certain Identification	Hiscott et al. (1984)	Skolithos linearis	Hiscott et al. (1984)
258	Canada	Crow Head	Stage 2	Stage 2	Poor	Offshore - transition	Skolithos linearis	Certain Identification	Hiscott et al. (1984)	Skolithos linearis	Hiscott et al. (1984)
259	Canada	Crow Head	Stage 2	Stage 2	Poor	Offshore - transition	Skolithos linearis	Certain Identification	Hiscott et al. (1984)	Skolithos linearis	Hiscott et al. (1984)
260	Canada	Crow Head	Stage 2	Stage 2	Poor	Offshore - transition	Lingulichnus verticalis	Certain Identification	Hiscott et al. (1984)	Lingulichnus verticalis	Hiscott et al. (1984)
261	Canada	Crow Head	Stage 2	Stage 2	Poor	Offshore - transition	Skolithos linearis	Certain Identification	Hiscott et al. (1984)	Skolithos linearis	Hiscott et al. (1984)
262	Canada	L'Anse-au-Clair	Stage 2	Stage 2	Poor	Tide dominated - subtidal	Skolithos linearis	Certain Identification	Long & Yip (2009)	Skolithos linearis	Long & Yip (2009)
263	Canada	L'Anse-au-Clair	Stage 2	Stage 2	Poor	Tide dominated - subtidal	Conichnus isp.	Certain Identification	Hiscott et al. (1984)	Conichnus isp.	Hiscott et al. (1984)
264	Canada	L'Anse-au-Clair	Stage 2	Stage 2	Poor	Tide dominated - subtidal	Skolithos linearis	Certain Identification	Hiscott et al. (1984)	Skolithos linearis	Hiscott et al. (1984)
265	Canada	L'Anse-au-Clair	Stage 2	Stage 2	Poor	Tide dominated - subtidal	Skolithos linearis	Certain Identification	Hiscott et al. (1984)	Skolithos linearis	Hiscott et al. (1984)
266	Canada	L'Anse-au-Clair	Stage 2	Stage 2	Poor	Tide dominated - subtidal	Conichnus isp.	Certain Identification	Hiscott et al. (1984)	Conichnus isp.	Hiscott et al. (1984)
267	Canada	L'Anse-au-Clair	Stage 2	Stage 2	Poor	Tide dominated - subtidal	Cruziana isp.	Certain Identification	Hiscott et al. (1984)	Cruziana isp.	Hiscott et al. (1984)
268	Canada	L'Anse-au-Clair	Stage 2	Stage 2	Poor	Tide dominated - subtidal	Laevicyclus isp.	Certain Identification	Knaust (2015)	Dolopichnus isp.	Hiscott et al. (1984)
269	Canada	L'Anse-au-Clair	Stage 2	Stage 2	Poor	Tide dominated - subtidal	Monocraterion isp.	Very Uncertain Ichnogenera	Hiscott et al. (1984)	Monocraterion isp.	Hiscott et al. (1984)
270	Canada	L'Anse-au-Clair	Stage 2	Stage 2	Poor	Tide dominated - subtidal	Palaeophycus tubularis	Certain Identification	Hiscott et al. (1984)	Palaeophycus tubularis	Hiscott et al. (1984)
271	Canada	L'Anse-au-Clair	Stage 2	Stage 2	Poor	Tide dominated - subtidal	Skolithos serratus	Certain Identification	Hiscott et al. (1984)	Skolithos serratus	Hiscott et al. (1984)
272	Canada	L'Anse-au-Clair	Stage 2	Stage 2	Poor	Tide dominated - subtidal	Conichnus isp.	Certain Identification	Hiscott et al. (1984)	Conichnus isp.	Hiscott et al. (1984)
273	Canada	L'Anse-au-Clair	Stage 2	Stage 2	Poor	Tide dominated - subtidal	Cruziana isp.	Certain Identification	Hiscott et al. (1984)	Cruziana isp.	Hiscott et al. (1984)
274	Canada	L'Anse-au-Clair	Stage 2	Stage 2	Poor	Tide dominated - subtidal	Laevicyclus isp.	Certain Identification	Knaust (2015)	Dolopichnus isp.	Hiscott et al. (1984)
275	Canada	L'Anse-au-Clair	Stage 2	Stage 2	Poor	Tide dominated - subtidal	Monocraterion isp.	Very Uncertain Ichnogenera	Hiscott et al. (1984)	Monocraterion isp.	Hiscott et al. (1984)
276	Canada	L'Anse-au-Clair	Stage 2	Stage 2	Poor	Tide dominated - subtidal	Palaeophycus tubularis	Certain Identification	Hiscott et al. (1984)	Palaeophycus tubularis	Hiscott et al. (1984)
277	Canada	L'Anse-au-Clair	Stage 2	Stage 2	Poor	Tide dominated - subtidal	Skolithos serratus	Certain Identification	Hiscott et al. (1984)	Skolithos serratus	Hiscott et al. (1984)
278	Canada	L'Anse-au-Clair	Stage 2	Stage 2	Poor	Tide dominated - subtidal	Conichnus isp.	Certain Identification	Hiscott et al. (1984)	Conichnus isp.	Hiscott et al. (1984)
279	Canada	L'Anse-au-Clair	Stage 2	Stage 2	Poor	Tide dominated - subtidal	Cruziana isp.	Certain Identification	Hiscott et al. (1984)	Cruziana isp.	Hiscott et al. (1984)
280	Canada	L'Anse-au-Clair	Stage 2	Stage 2	Poor	Tide dominated - subtidal	Laevicyclus isp.	Certain Identification	Knaust (2015)	Dolopichnus isp.	Hiscott et al. (1984)
281	Canada	L'Anse-au-Clair	Stage 2	Stage 2	Poor	Tide dominated - subtidal	Monocraterion isp.	Very Uncertain Ichnogenera	Hiscott et al. (1984)	Monocraterion isp.	Hiscott et al. (1984)
282	Canada	L'Anse-au-Clair	Stage 2	Stage 2	Poor	Tide dominated - subtidal	Palaeophycus tubularis	Certain Identification	Hiscott et al. (1984)	Palaeophycus tubularis	Hiscott et al. (1984)
283	Canada	L'Anse-au-Clair	Stage 2	Stage 2	Poor	Tide dominated - subtidal	Skolithos serratus	Certain Identification	Hiscott et al. (1984)	Skolithos serratus	Hiscott et al. (1984)
284	Canada	McNaughton	Fortunian	Stage 2	Reasonable	Marginal marine - delta	Rusophycus didymus	Certain Identification	Young (1972)	Rusophycus didymus	Young (1972)
285	Canada	McNaughton	Fortunian	Stage 2	Reasonable	Marginal marine - delta	Rusophycus isp.	Certain Identification	Young (1972)	Rusophycus isp.	Young (1972)
286	Canada	McNaughton	Fortunian	Stage 2	Reasonable	Marginal marine - delta	Didymaulichnus miettensis	Certain Identification	Young (1972)	Didymaulichnus miettensis	Young (1972)
287	Canada	McNaughton	Fortunian	Stage 2	Reasonable	Marginal marine - delta	Diplichnites isp.	Certain Identification	Young (1972)	Diplichnites isp.	Young (1972)
288	Canada	Random	Stage 2	Stage 2	Reasonable	Offshore - transition	Diplocraterion isp.	Not Figured	Crimes & Anderson (1985)	Diplocraterion isp.	Crimes & Anderson (1985)
289	Canada	Random	Stage 2	Stage 2	Reasonable	Offshore - transition	Cochlichnus anguineus	Certain Identification	Buatois & Mangano (unpub)	Cochlichnus isp.	Crimes & Anderson (1985)
290	Canada	Random	Stage 2	Stage 2	Reasonable	Offshore - transition	Cruziana fasciculata	Certain Identification	Crimes & Anderson (1985)	Cruziana fasciculata	Crimes & Anderson (1985)
291	Canada	Random	Stage 2	Stage 2	Reasonable	Offshore - transition	Gordia marina	Certain Identification	Buatois & Mangano (unpub)	Gordia molassica	Crimes & Anderson (1985)
292	Canada	Random	Stage 2	Stage 2	Reasonable	Offshore - transition	Monomorphichnus isp.	Certain Identification	Crimes & Anderson (1985)	Monomorphichnus isp.	Crimes & Anderson (1985)
293	Canada	Random	Stage 2	Stage 2	Reasonable	Offshore - transition	Nereites isp.	Certain Identification	Crimes & Anderson (1985)	Nereites isp.	Crimes & Anderson (1985)
294	Canada	Random	Stage 2	Stage 2	Reasonable	Offshore - transition	Paleodictyon isp.	Certain Identification	Crimes & Anderson (1985)	Paleodictyon isp.	Crimes & Anderson (1985)
295	Canada	Random	Stage 2	Stage 2	Reasonable	Offshore - transition	Planolites beverleyensis	Not Figured	Crimes & Anderson (1985)	Planolites beverleyensis	Crimes & Anderson (1985)
296	Canada	Random	Stage 2	Stage 2	Reasonable	Offshore - transition	Psammichnites isp.	Certain Identification	Buatois & Mangano (unpub)	Taphrhelminthopsis circularis	Crimes & Anderson (1985)
297	Canada	Random	Stage 2	Stage 2	Reasonable	Offshore - transition	Rusophycus avalonensis	Certain Identification	Crimes & Anderson (1985)	Rusophycus avalonensis	Crimes & Anderson (1985)
298	Canada	Random	Stage 2	Stage 2	Reasonable	Offshore - transition	Arenicolites isp.	Not Figured	Crimes & Anderson (1985)	Arenicolites isp.	Crimes & Anderson (1985)
299	Canada	Random	Stage 2	Stage 2	Reasonable	Offshore - transition	Monomorphichnus bilinearis	Certain Identification	Crimes & Anderson (1985)	Monomorphichnus bilinearis	Crimes & Anderson (1985)
300	Canada	Random	Stage 2	Stage 2	Reasonable	Offshore - transition	Planolites beverleyensis	Not Figured	Crimes & Anderson (1985)	Planolites beverleyensis	Crimes & Anderson (1985)
301	Canada	Random	Stage 2	Stage 2	Reasonable	Offshore - transition	Rusophycus bonnarensis	Certain Identification	Crimes & Anderson (1985)	Rusophycus bonnarensis	Crimes & Anderson (1985)
302	Canada	Random	Stage 2	Stage 2	Reasonable	Offshore - transition	Saerichnites isp.	Certain Identification	Buatois & Mangano (unpub)	Neonereites uniserialis	Crimes & Anderson (1985)
303	Canada	Random	Stage 2	Stage 2	Reasonable	Offshore - transition	Arenicolites isp.	Not Figured	Crimes & Anderson (1985)	Arenicolites isp.	Crimes & Anderson (1985)
304	Canada	Random	Stage 2	Stage 2	Reasonable	Offshore - transition	Curvolithus isp.	Not Figured	Crimes & Anderson (1985)	Curvolithus isp.	Crimes & Anderson (1985)
305	Canada	Random	Stage 2	Stage 2	Reasonable	Offshore - transition	Diplocraterion isp.	Not Figured	Crimes & Anderson (1985)	Diplocraterion isp.	Crimes & Anderson (1985)
306	Canada	Random	Stage 2	Stage 2	Reasonable	Offshore - transition	Monomorphichnus isp.	Certain Identification	Crimes & Anderson (1985)	Monomorphichnus isp.	Crimes & Anderson (1985)
307	Canada	Random	Stage 2	Stage 2	Reasonable	Offshore - transition	Planolites beverleyensis	Not Figured	Crimes & Anderson (1985)	Planolites beverleyensis	Crimes & Anderson (1985)
308	Canada	Random	Stage 2	Stage 2	Reasonable	Offshore - transition	Treptichnus isp.	Certain Identification	Buatois & Mangano (unpub)	Buthotrephis isp.	Crimes & Anderson (1985)
309	Canada	Random	Stage 2	Stage 2	Reasonable	Offshore - transition	Treptichnus pedum	Uncertain Ichnospecies	Buatois & Mangano (unpub)	Phycodes pedum	Crimes & Anderson (1985)
310	Canada	Random	Stage 2	Stage 2	Reasonable	Offshore - transition	Gordia marina	Certain Identification	Crimes & Anderson (1985)	Gordia marina	Crimes & Anderson (1985)
311	Canada	Random	Stage 2	Stage 2	Reasonable	Offshore - transition	Planolites beverleyensis	Not Figured	Crimes & Anderson (1985)	Planolites beverleyensis	Crimes & Anderson (1985)
312	Canada	Random	Stage 2	Stage 2	Reasonable	Offshore - transition	Protopaleodictyon incompositum	Not Figured	Crimes & Anderson (1985)	Protopaleodictyon incompositum	Crimes & Anderson (1985)
313	Canada	Random	Stage 2	Stage 2	Reasonable	Offshore - transition	Protopaleodictyon submontanum	Not Figured	Crimes & Anderson (1985)	Protopaleodictyon submontanum	Crimes & Anderson (1985)
314	Canada	Random	Stage 2	Stage 2	Reasonable	Offshore - transition	Didymaulichnus isp.	Certain Identification	Crimes & Anderson (1985)	Didymaulichnus isp.	Crimes & Anderson (1985)
315	Canada	Random	Stage 2	Stage 2	Reasonable	Offshore - transition	Didymaulichnus miettensis	Certain Identification	Crimes & Anderson (1985)	Didymaulichnus miettensis	Crimes & Anderson (1985)
316	Canada	Random	Stage 2	Stage 2	Reasonable	Offshore - transition	Planolites beverleyensis	Not Figured	Crimes & Anderson (1985)	Planolites beverleyensis	Crimes & Anderson (1985)
317	Canada	Random	Stage 2	Stage 2	Reasonable	Offshore - transition	Didymaulichnus isp.	Certain Identification	Crimes & Anderson (1985)	Didymaulichnus isp.	Crimes & Anderson (1985)
318	Canada	Random	Stage 2	Stage 2	Reasonable	Offshore - transition	Didymaulichnus miettensis	Certain Identification	Crimes & Anderson (1985)	Didymaulichnus miettensis	Crimes & Anderson (1985)
319	Canada	Random	Stage 2	Stage 2	Reasonable	Offshore - transition	Phycodes palmatum	Certain Identification	Crimes & Anderson (1985)	Phycodes palmatum	Crimes & Anderson (1985)
320	Canada	Random	Stage 2	Stage 2	Reasonable	Offshore - transition	Planolites beverleyensis	Not Figured	Crimes & Anderson (1985)	Planolites beverleyensis	Crimes & Anderson (1985)
321	Canada	Random	Stage 2	Stage 2	Reasonable	Offshore - transition	Archaeonassa isp.	Very Uncertain Ichnogenera	Buatois & Mangano (unpub)	Scolicia isp.	Crimes & Anderson (1985)
322	Canada	Random	Stage 2	Stage 2	Reasonable	Offshore - transition	Arenicolites isp.	Not Figured	Crimes & Anderson (1985)	Arenicolites isp.	Crimes & Anderson (1985)
323	Canada	Random	Stage 2	Stage 2	Reasonable	Offshore - transition	Diplocraterion isp.	Not Figured	Crimes & Anderson (1985)	Diplocraterion isp.	Crimes & Anderson (1985)
324	Canada	Random	Stage 2	Stage 2	Reasonable	Offshore - transition	Helminthopsis abeli	Not Figured	Crimes & Anderson (1985)	Helminthopsis abeli	Crimes & Anderson (1985)
325	Canada	Random	Stage 2	Stage 2	Reasonable	Offshore - transition	Planolites beverleyensis	Not Figured	Crimes & Anderson (1985)	Planolites beverleyensis	Crimes & Anderson (1985)
326	Canada	Random	Stage 2	Stage 2	Reasonable	Offshore - transition	Skolithos isp.	Not Figured	Crimes & Anderson (1985)	Skolithos isp.	Crimes & Anderson (1985)
327	Canada	Ratcliffe Brook	Stage 2	Stage 2	Good	Marginal marine	Palaeophycus striatus	Very Uncertain Ichnogenera	Hofmann & Patel (1989)	Palaeophycus striatus	Hofmann & Patel (1989)
328	Canada	Ratcliffe Brook	Stage 2	Stage 2	Good	Marginal marine	Palaeophycus tubularis	Certain Identification	Hofmann & Patel (1989)	Palaeophycus tubularis	Hofmann & Patel (1989)
329	Canada	Ratcliffe Brook	Stage 2	Stage 2	Good	Marginal marine	Planolites isp.	Certain Identification	Hofmann & Patel (1989)	Planolites isp.	Hofmann & Patel (1989)
330	Canada	Ratcliffe Brook	Stage 2	Stage 2	Good	Marginal marine	Psammichnites gigas	Certain Identification	Hofmann & Patel (1989)	Psammichnites gigas	Hofmann & Patel (1989)
331	Canada	Ratcliffe Brook	Stage 2	Stage 2	Good	Marginal marine	Palaeophycus tubularis	Certain Identification	Hofmann & Patel (1989)	Palaeophycus tubularis	Hofmann & Patel (1989)
332	Canada	Ratcliffe Brook	Stage 2	Stage 2	Good	Marginal marine	Planolites isp.	Certain Identification	Hofmann & Patel (1989)	Planolites isp.	Hofmann & Patel (1989)
333	Canada	Ratcliffe Brook	Stage 2	Stage 2	Good	Marginal marine	Taphrhelminthopsis circularis	Very Uncertain Ichnogenera	Hofmann & Patel (1989)	Taphrhelminthopsis circularis	Hofmann & Patel (1989)
334	Canada	Ratcliffe Brook	Stage 2	Stage 2	Good	Marginal marine	Helminthoidichnites tenuis	Certain Identification	Hofmann & Patel (1989)	Helminthoidichnites tenuis	Hofmann & Patel (1989)
335	Canada	Ratcliffe Brook	Stage 2	Stage 2	Good	Marginal marine	Palaeophycus tubularis	Certain Identification	Hofmann & Patel (1989)	Palaeophycus tubularis	Hofmann & Patel (1989)
336	Canada	Ratcliffe Brook	Stage 2	Stage 2	Good	Marginal marine	Planolites isp.	Certain Identification	Hofmann & Patel (1989)	Planolites isp.	Hofmann & Patel (1989)
337	Canada	Ratcliffe Brook	Stage 2	Stage 2	Good	Marginal marine	Palaeophycus tubularis	Certain Identification	Hofmann & Patel (1989)	Palaeophycus tubularis	Hofmann & Patel (1989)
338	Canada	Ratcliffe Brook	Stage 2	Stage 2	Good	Marginal marine	Planolites isp.	Certain Identification	Hofmann & Patel (1989)	Planolites isp.	Hofmann & Patel (1989)
339	Canada	Stelkuz	Fortunian	Stage 2	Reasonable	Not Defined	Curvolithus isp.	Certain Identification	Buatois & Mangano (unpub)	Plagiogamus isp.	Fritz & Crimes (1985)
340	Canada	Stelkuz	Fortunian	Stage 2	Reasonable	Not Defined	Diplocraterion isp.	Not Figured	Fritz & Crimes (1985)	Diplocraterion isp.	Fritz & Crimes (1985)
341	Canada	Stelkuz	Fortunian	Stage 2	Reasonable	Not Defined	Palaeophycus tubularis	Certain Identification	Buatois & Mangano (unpub)	Planolites isp.	Fritz & Crimes (1985)
342	Canada	Stelkuz	Fortunian	Stage 2	Reasonable	Not Defined	Skolithos linearis	Certain Identification	Buatois & Mangano (unpub)	Skolithos isp.	Fritz & Crimes (1985)
343	Canada	Stelkuz	Fortunian	Stage 2	Reasonable	Not Defined	Teichichnus isp.	Not Figured	Fritz & Crimes (1985)	Teichichnus isp.	Fritz & Crimes (1985)
344	Canada	Upper Ingta	Fortunian	Fortunian	Good	Offshore - transition	Cochlichnus anguineus	Certain Identification	Buatois & Mangano (unpub)	Cochlichnus serpens	MacNaughton & Narbonne (1999)
345	Canada	Upper Ingta	Fortunian	Fortunian	Good	Offshore - transition	Didymaulichnus lyelli	Certain Identification	MacNaughton & Narbonne (1999)	Didymaulichnus lyelli	MacNaughton & Narbonne (1999)
346	Canada	Upper Ingta	Fortunian	Fortunian	Good	Offshore - transition	Helminthoidichnites tenuis	Certain Identification	MacNaughton & Narbonne (1999)	Helminthoidichnites tenuis	MacNaughton & Narbonne (1999)
347	Canada	Upper Ingta	Fortunian	Fortunian	Good	Offshore - transition	Planolites montanus	Certain Identification	MacNaughton & Narbonne (1999)	Planolites montanus	MacNaughton & Narbonne (1999)
348	Canada	Upper Ingta	Fortunian	Fortunian	Good	Offshore - transition	Treptichnus coronatum	Certain Identification	MacNaughton & Narbonne (1999)	Treptichnus coronatum	MacNaughton & Narbonne (1999)
349	Canada	Upper Ingta	Fortunian	Fortunian	Good	Offshore - transition	Treptichnus pedum	Certain Identification	MacNaughton & Narbonne (1999)	Treptichnus pedum	MacNaughton & Narbonne (1999)
350	Canada	Upper Ingta	Fortunian	Fortunian	Good	Wave dominated - offshore	Treptichnus pollardi	Certain Identification	Carbone & Narbonne (2014)	Treptichnus pollardi	Carbone & Narbonne (2014)
351	Canada	Upper Ingta	Fortunian	Fortunian	Good	Wave dominated - offshore	Cochlichnus anguineus	Certain Identification	Fillion & Pickerill (1990)	Cochlichnus serpens	Aitken (1989)
352	Canada	Vampire	Stage 2	Stage 2	Good	Offshore - transition	Cruziana problematica	Certain Identification	Buatois & Mangano (unpub)	Cruziana tenella	MacNaughton & Narbonne (1999)
353	Canada	Vampire	Stage 2	Stage 2	Good	Offshore - transition	Palaeophycus tubularis	Certain Identification	MacNaughton & Narbonne (1999)	Palaeophycus tubularis	MacNaughton & Narbonne (1999)
354	Canada	Vampire	Stage 2	Stage 2	Good	Offshore - transition	Psammichnites gigas	Certain Identification	Buatois & Mangano (unpub)	Plagiogmus arcuatus	MacNaughton & Narbonne (1999)
355	Canada	Vampire	Stage 2	Stage 2	Good	Offshore - transition	Monomorphichnus isp.	Uncertain Ichnospecies	Buatois & Mangano (unpub)	Arthropod scratch marks	Nowlan et al. (1985)
356	Canada	Vampire	Stage 2	Stage 2	Good	Offshore - transition	Palaeophycus tubularis	Certain Identification	Nowlan et al. (1985)	Palaeophycus tubularis	Nowlan et al. (1985)
357	Canada	Vampire	Stage 2	Stage 2	Good	Offshore - transition	Rusophycus isp.	Uncertain Ichnospecies	Buatois & Mangano (unpub)	Cruziana isp.	Nowlan et al. (1985)
358	Canada	Vampire	Stage 2	Stage 2	Good	Offshore - transition	Rusophycus isp.	Uncertain Ichnospecies	Buatois & Mangano (unpub)	Rusophycus isp.	Nowlan et al. (1985)
359	Canada	Vampire	Stage 2	Stage 2	Good	Offshore - transition	Treptichnus pedum	Uncertain Ichnospecies	Buatois & Mangano (unpub)	Phycodes pedum	Nowlan et al. (1985)
360	Canada	Vampire	Stage 2	Stage 2	Good	Offshore - transition	Palaeophycus tubularis	Certain Identification	Nowlan et al. (1985)	Palaeophycus tubularis	Nowlan et al. (1985)
361	China	Dahai	Stage 2	Stage 2	Good	Tide dominated - subtidal	None identified	Certain Identification	Weber et al. (2007)	None identified	Weber et al. (2007)
362	China	Dahai	Stage 2	Stage 2	Good	Tide dominated - subtidal	None identified	Certain Identification	Zhu (1997)	None identified	Zhu (1997)
363	China	Dahai	Stage 2	Stage 2	Good	Tide dominated - subtidal	None identified	Certain Identification	Crimes & Jiang (1986)	None identified	Crimes & Jiang (1986)
364	China	Lower Phosphate	Fortunian	Fortunian	Good	Tide dominated - subtidal	Thalassinoides isp.	Certain Identification	Dornbos et al. (2004)	Thalassinoides isp.	Dornbos et al. (2004)
365	China	Lower Phosphate	Fortunian	Fortunian	Good	Tide dominated - subtidal	Arenicolites isp.	Not Figured	Weber et al. (2007)	Arenicolites isp.	Weber et al. (2007)
366	China	Lower Phosphate	Fortunian	Fortunian	Good	Tide dominated - subtidal	Bergaueria isp.	Not Figured	Weber et al. (2007)	Bergaueria isp.	Weber et al. (2007)
367	China	Lower Phosphate	Fortunian	Fortunian	Good	Tide dominated - subtidal	Gordia isp.	Not Figured	Weber et al. (2007)	Gordia isp.	Weber et al. (2007)
368	China	Lower Phosphate	Fortunian	Fortunian	Good	Tide dominated - subtidal	Palaeophycus isp.	Not Figured	Weber et al. (2007)	Palaeophycus isp.	Weber et al. (2007)
369	China	Lower Phosphate	Fortunian	Fortunian	Good	Tide dominated - subtidal	Psammichnites isp.	Not Figured	Weber et al. (2007)	Psammichnites isp.	Weber et al. (2007)
370	China	Lower Phosphate	Fortunian	Fortunian	Good	Tide dominated - subtidal	Torrowangea isp.	Not Figured	Weber et al. (2007)	Torrowangea isp.	Weber et al. (2007)
371	China	Lower Phosphate	Fortunian	Fortunian	Good	Tide dominated - subtidal	Treptichnus pedum	Certain Identification	Weber et al. (2007)	Treptichnus pedum	Weber et al. (2007)
372	China	Lower Phosphate	Fortunian	Fortunian	Good	Tide dominated - subtidal	Arenicolites isp.	Not Figured	Zhu (1997)	Arenicolites isp.	Zhu (1997)
373	China	Lower Phosphate	Fortunian	Fortunian	Good	Tide dominated - subtidal	Asteriacites lumbricalis	Certain Identification	Buatois & Mangano (unpub)	Asteriacites isp.	Zhu (1997)
374	China	Lower Phosphate	Fortunian	Fortunian	Good	Tide dominated - subtidal	Gordia isp.	Certain Identification	Zhu (1997)	Gordia isp.	Zhu (1997)
375	China	Lower Phosphate	Fortunian	Fortunian	Good	Tide dominated - subtidal	Neonereites isp.	Not Figured	Zhu (1997)	Neonereites isp.	Zhu (1997)
376	China	Lower Phosphate	Fortunian	Fortunian	Good	Tide dominated - subtidal	Palaeophycus isp.	Not Figured	Zhu (1997)	Palaeophycus isp.	Zhu (1997)
377	China	Lower Phosphate	Fortunian	Fortunian	Good	Tide dominated - subtidal	Phycodes isp.	Not Figured	Zhu (1997)	Phycodes isp.	Zhu (1997)
378	China	Lower Phosphate	Fortunian	Fortunian	Good	Tide dominated - subtidal	Psammichnites isp.	Certain Identification	Buatois & Mangano (unpub)	Sellaulichnus meishucunenesis	Zhu (1997)
379	China	Lower Phosphate	Fortunian	Fortunian	Good	Tide dominated - subtidal	Torrowangea isp.	Not Figured	Zhu (1997)	Torrowangea isp.	Zhu (1997)
380	China	Lower Phosphate	Fortunian	Fortunian	Good	Tide dominated - subtidal	Asteriacites lumbricalis	Certain Identification	Buatois & Mangano (unpub)	Asteriacites isp.	Crimes & Jiang (1986)
381	China	Lower Phosphate	Fortunian	Fortunian	Good	Tide dominated - subtidal	Neonereites biserialis	Not Figured	Crimes & Jiang (1986)	Neonereites biserialis	Crimes & Jiang (1986)
382	China	Lower Phosphate	Fortunian	Fortunian	Good	Tide dominated - subtidal	Neonereites uniserialis	Not Figured	Crimes & Jiang (1986)	Neonereites uniserialis	Crimes & Jiang (1986)
383	China	Lower Phosphate	Fortunian	Fortunian	Good	Tide dominated - subtidal	Sellaulichnus meishucunenesis	Not Figured	Crimes & Jiang (1986)	Sellaulichnus meishucunenesis	Crimes & Jiang (1986)
384	China	Lower Phosphate	Fortunian	Fortunian	Good	Tide dominated - subtidal	Unconvincing classification	Certain Identification	Buatois & Mangano (unpub)	Arenicolites isp.	Crimes & Jiang (1986)
385	China	Shiyantou	Stage 2	Stage 2	Good	Wave dominated - shelf	Asteriacites lumbricalis	Certain Identification	Buatois & Mangano (unpub)	Stellate structure	Weber et al. (2007)
386	China	Shiyantou	Stage 2	Stage 2	Good	Wave dominated - shelf	Bergaueria isp.	Certain Identification	Weber et al. (2007)	Bergaueria isp.	Weber et al. (2007)
387	China	Shiyantou	Stage 2	Stage 2	Good	Wave dominated - shelf	Helminthopsis abeli	Certain Identification	Buatois & Mangano (unpub)	Helminthopsis isp.	Weber et al. (2007)
388	China	Shiyantou	Stage 2	Stage 2	Good	Wave dominated - shelf	Arenicolites isp.	Certain Identification	Zhu (1997)	Arenicolites isp.	Zhu (1997)
389	China	Shiyantou	Stage 2	Stage 2	Good	Wave dominated - shelf	Asteriacites lumbricalis	Certain Identification	Buatois & Mangano (unpub)	Stellate structure	Zhu (1997)
390	China	Shiyantou	Stage 2	Stage 2	Good	Wave dominated - shelf	Bergaueria isp.	Certain Identification	Zhu (1997)	Bergaueria isp.	Zhu (1997)
391	China	Shiyantou	Stage 2	Stage 2	Good	Wave dominated - shelf	Chondrites isp.	Not Figured	Zhu (1997)	Chondrites isp.	Zhu (1997)
392	China	Shiyantou	Stage 2	Stage 2	Good	Wave dominated - shelf	Cochlichnus isp.	Not Figured	Zhu (1997)	Cochlichnus isp.	Zhu (1997)
393	China	Shiyantou	Stage 2	Stage 2	Good	Wave dominated - shelf	Curvolithus isp.	Very Uncertain Ichnogenera	Zhu (1997)	Curvolithus isp.	Zhu (1997)
394	China	Shiyantou	Stage 2	Stage 2	Good	Wave dominated - shelf	Cylindrichnus isp.	Not Figured	Zhu (1997)	Cylindrichnus isp.	Zhu (1997)
395	China	Shiyantou	Stage 2	Stage 2	Good	Wave dominated - shelf	Diplocraterion isp.	Not Figured	Zhu (1997)	Diplocraterion isp.	Zhu (1997)
396	China	Shiyantou	Stage 2	Stage 2	Good	Wave dominated - shelf	Escape trace	Certain Identification	Buatois & Mangano (unpub)	Monocraterion isp.	Zhu (1997)
397	China	Shiyantou	Stage 2	Stage 2	Good	Wave dominated - shelf	Gordia isp.	Not Figured	Zhu (1997)	Gordia isp.	Zhu (1997)
398	China	Shiyantou	Stage 2	Stage 2	Good	Wave dominated - shelf	Helminthopsis abeli	Certain Identification	Buatois & Mangano (unpub)	Helminthopsis isp.	Zhu (1997)
399	China	Shiyantou	Stage 2	Stage 2	Good	Wave dominated - shelf	Monomorphichnus isp.	Not Figured	Zhu (1997)	Monomorphichnus isp.	Zhu (1997)
400	China	Shiyantou	Stage 2	Stage 2	Good	Wave dominated - shelf	Palaeophycus isp.	Not Figured	Zhu (1997)	Palaeophycus isp.	Zhu (1997)
401	China	Shiyantou	Stage 2	Stage 2	Good	Wave dominated - shelf	Planolites isp.	Not Figured	Zhu (1997)	Planolites isp.	Zhu (1997)
402	China	Shiyantou	Stage 2	Stage 2	Good	Wave dominated - shelf	Psammichnites gigas	Certain Identification	Zhu (1997)	Psammichnites gigas	Zhu (1997)
403	China	Shiyantou	Stage 2	Stage 2	Good	Wave dominated - shelf	Psammichnites isp.	Certain Identification	Zhu (1997)	Psammichnites isp.	Zhu (1997)
404	China	Shiyantou	Stage 2	Stage 2	Good	Wave dominated - shelf	Rosselia isp.	Certain Identification	Buatois & Mangano (unpub)	Bergaueria isp.	Zhu (1997)
405	China	Shiyantou	Stage 2	Stage 2	Good	Wave dominated - shelf	Saerichnites isp.	Certain Identification	Buatois & Mangano (unpub)	Hormosiroidea isp.	Zhu (1997)
406	China	Shiyantou	Stage 2	Stage 2	Good	Wave dominated - shelf	Skolithos isp.	Certain Identification	Zhu (1997)	Skolithos isp.	Zhu (1997)
407	China	Shiyantou	Stage 2	Stage 2	Good	Wave dominated - shelf	Taphrhelminthopsis circularis	Very Uncertain Ichnogenera	Buatois & Mangano (unpub)	Psammichnites isp.	Zhu (1997)
408	China	Shiyantou	Stage 2	Stage 2	Good	Wave dominated - shelf	Taphrhelminthopsis isp.	Very Uncertain Ichnogenera	Buatois & Mangano (unpub)	Psammichnites isp.	Zhu (1997)
409	China	Shiyantou	Stage 2	Stage 2	Good	Wave dominated - shelf	Torrowangea isp.	Not Figured	Zhu (1997)	Torrowangea isp.	Zhu (1997)
410	China	Shiyantou	Stage 2	Stage 2	Good	Wave dominated - shelf	Treptichnus pollardi	Certain Identification	Buatois & Mangano (unpub)	Treptichnids	Zhu (1997)
411	China	Shiyantou	Stage 2	Stage 2	Good	Wave dominated - shelf	Arenicolites isp.	Not Figured	Crimes & Jiang (1986)	Arenicolites isp.	Crimes & Jiang (1986)
412	China	Shiyantou	Stage 2	Stage 2	Good	Wave dominated - shelf	Didymaulichnus miettensis	Not Figured	Crimes & Jiang (1986)	Didymaulichnus miettensis	Crimes & Jiang (1986)
413	China	Shiyantou	Stage 2	Stage 2	Good	Wave dominated - shelf	Diplocraterion isp.	Not Figured	Crimes & Jiang (1986)	Diplocraterion isp.	Crimes & Jiang (1986)
414	China	Shiyantou	Stage 2	Stage 2	Good	Wave dominated - shelf	Gordia molassica	Not Figured	Crimes & Jiang (1986)	Gordia molassica	Crimes & Jiang (1986)
415	China	Shiyantou	Stage 2	Stage 2	Good	Wave dominated - shelf	Helminthopsis abeli	Certain Identification	Han & Pickerill (1995)	Gordia meandria	Crimes & Jiang (1986)
416	China	Shiyantou	Stage 2	Stage 2	Good	Wave dominated - shelf	Plagiogamus isp.	Not Figured	Crimes & Jiang (1986)	Plagiogamus isp.	Crimes & Jiang (1986)
417	China	Shiyantou	Stage 2	Stage 2	Good	Wave dominated - shelf	Skolithos isp.	Certain Identification	Crimes & Jiang (1986)	Skolithos isp.	Crimes & Jiang (1986)
418	China	Shiyantou	Stage 2	Stage 2	Good	Wave dominated - shelf	Taphrhelminthopsis circularis	Very Uncertain Ichnogenera	Crimes & Jiang (1986)	Taphrhelminthopsis circularis	Crimes & Jiang (1986)
419	China	Shiyantou	Stage 2	Stage 2	Good	Wave dominated - shelf	Archaeonassa isp.	Certain Identification	Buatois & Mangano (unpub)	Jinningichnus badaowanensis	Li & Yang (1988)
420	China	Shiyantou	Stage 2	Stage 2	Good	Wave dominated - shelf	Arenicolites isp.	Certain Identification	Li & Yang (1988)	Arenicolites isp.	Li & Yang (1988)
421	China	Shiyantou	Stage 2	Stage 2	Good	Wave dominated - shelf	Taphrhelminthopsis isp.	Very Uncertain Ichnogenera	Buatois & Mangano (unpub)	Taphrhelminthopsis isp.	Li & Yang (1988)
422	China	Shiyantou	Stage 2	Stage 2	Good	Wave dominated - shelf	Treptichnus isp.	Certain Identification	Li & Yang (1988)	Treptichnus isp.	Li & Yang (1988)
423	China	Upper Phosphate	Fortunian	Stage 2	Good	Shallow marine - tide dominated	Radulichnus isp.	Certain Identification	Dornbos et al. (2004)	Radulichnus isp.	Dornbos et al. (2004)
424	China	Upper Phosphate	Fortunian	Stage 2	Good	Tide dominated - intertidal	Arenicolites isp.	Not Figured	Weber et al. (2007)	Arenicolites isp.	Weber et al. (2007)
425	China	Upper Phosphate	Fortunian	Stage 2	Good	Tide dominated - intertidal	Bergaueria isp.	Not Figured	Weber et al. (2007)	Bergaueria isp.	Weber et al. (2007)
426	China	Upper Phosphate	Fortunian	Stage 2	Good	Tide dominated - intertidal	Chondrites isp.	Not Figured	Weber et al. (2007)	Chondrites isp.	Weber et al. (2007)
427	China	Upper Phosphate	Fortunian	Stage 2	Good	Tide dominated - intertidal	Cruziana isp.	Not Figured	Weber et al. (2007)	Cruziana isp.	Weber et al. (2007)
428	China	Upper Phosphate	Fortunian	Stage 2	Good	Tide dominated - intertidal	Didymaulichnus isp.	Certain Identification	Weber et al. (2007)	Didymaulichnus isp.	Weber et al. (2007)
429	China	Upper Phosphate	Fortunian	Stage 2	Good	Tide dominated - intertidal	Gordia isp.	Not Figured	Weber et al. (2007)	Gordia isp.	Weber et al. (2007)
430	China	Upper Phosphate	Fortunian	Stage 2	Good	Tide dominated - intertidal	Palaeophycus isp.	Not Figured	Weber et al. (2007)	Palaeophycus isp.	Weber et al. (2007)
431	China	Upper Phosphate	Fortunian	Stage 2	Good	Tide dominated - intertidal	Psammichnites isp.	Not Figured	Weber et al. (2007)	Psammichnites isp.	Weber et al. (2007)
432	China	Upper Phosphate	Fortunian	Stage 2	Good	Tide dominated - intertidal	Radulichnus isp.	Certain Identification	Weber et al. (2007)	Radulichnus isp.	Weber et al. (2007)
433	China	Upper Phosphate	Fortunian	Stage 2	Good	Tide dominated - intertidal	Rusophycus isp.	Certain Identification	Weber et al. (2007)	Rusophycus isp.	Weber et al. (2007)
434	China	Upper Phosphate	Fortunian	Stage 2	Good	Tide dominated - intertidal	Torrowangea isp.	Not Figured	Weber et al. (2007)	Torrowangea isp.	Weber et al. (2007)
435	China	Upper Phosphate	Fortunian	Stage 2	Good	Tide dominated - intertidal	Undetermined scratch marks	Very Uncertain Ichnogenera	Buatois & Mangano (unpub)	Diplichnites isp.	Weber et al. (2007)
436	China	Upper Phosphate	Fortunian	Stage 2	Good	Tide dominated - subtidal	Arenicolites isp.	Not Figured	Zhu (1997)	Arenicolites isp.	Zhu (1997)
437	China	Upper Phosphate	Fortunian	Stage 2	Good	Tide dominated - subtidal	Bergaueria isp.	Certain Identification	Zhu (1997)	Bergaueria isp.	Zhu (1997)
438	China	Upper Phosphate	Fortunian	Stage 2	Good	Tide dominated - subtidal	Didymaulichnus isp.	Certain Identification	Zhu (1997)	Didymaulichnus isp.	Zhu (1997)
439	China	Upper Phosphate	Fortunian	Stage 2	Good	Tide dominated - subtidal	Gordia isp.	Not Figured	Zhu (1997)	Gordia isp.	Zhu (1997)
440	China	Upper Phosphate	Fortunian	Stage 2	Good	Tide dominated - subtidal	Monomorphichnus isp.	Not Figured	Zhu (1997)	Monomorphichnus isp.	Zhu (1997)
441	China	Upper Phosphate	Fortunian	Stage 2	Good	Tide dominated - subtidal	Palaeophycus isp.	Not Figured	Zhu (1997)	Palaeophycus isp.	Zhu (1997)
442	China	Upper Phosphate	Fortunian	Stage 2	Good	Tide dominated - subtidal	Rusophycus avalonensis	Certain Identification	Zhu (1997)	Rusophycus avalonensis	Zhu (1997)
443	China	Upper Phosphate	Fortunian	Stage 2	Good	Tide dominated - subtidal	Torrowangea isp.	Not Figured	Zhu (1997)	Torrowangea isp.	Zhu (1997)
444	China	Upper Phosphate	Fortunian	Stage 2	Good	Tide dominated - subtidal	Unidentifiable traces	Certain Identification	Buatois & Mangano (unpub)	Chondrites isp.	Zhu (1997)
445	China	Upper Phosphate	Fortunian	Stage 2	Good	Tide dominated - subtidal	Asteriacites isp.	Not Figured	Crimes & Jiang (1986)	Asteriacites isp.	Crimes & Jiang (1986)
446	China	Upper Phosphate	Fortunian	Stage 2	Good	Tide dominated - subtidal	Cochlichnus isp.	Not Figured	Crimes & Jiang (1986)	Cochlichnus isp.	Crimes & Jiang (1986)
447	China	Upper Phosphate	Fortunian	Stage 2	Good	Tide dominated - subtidal	Didymaulichnus miettensis	Certain Identification	Crimes & Jiang (1986)	Didymaulichnus miettensis	Crimes & Jiang (1986)
448	China	Upper Phosphate	Fortunian	Stage 2	Good	Tide dominated - subtidal	Monomorphichnus isp.	Not Figured	Crimes & Jiang (1986)	Monomorphichnus isp.	Crimes & Jiang (1986)
449	China	Upper Phosphate	Fortunian	Stage 2	Good	Tide dominated - subtidal	Neonereites biserialis	Not Figured	Crimes & Jiang (1986)	Neonereites biserialis	Crimes & Jiang (1986)
450	China	Upper Phosphate	Fortunian	Stage 2	Good	Tide dominated - subtidal	Neonereites uniserialis	Not Figured	Crimes & Jiang (1986)	Neonereites uniserialis	Crimes & Jiang (1986)
451	China	Upper Phosphate	Fortunian	Stage 2	Good	Tide dominated - subtidal	Rusophycus isp.	Certain Identification	Crimes & Jiang (1986)	Rusophycus isp.	Crimes & Jiang (1986)
452	China	Upper Phosphate	Fortunian	Stage 2	Good	Tide dominated - subtidal	Unconvincing classification	Certain Identification	Buatois & Mangano (unpub)	Cruziana isp.	Crimes & Jiang (1986)
453	China	Upper Phosphate	Stage 2	Fortunian	Good	Shallow marine - tide dominated	Didymaulichnus isp.	Certain Identification	Buatois & Mangano (unpub)	Yunnanichnus zhongyicunesis	Li & Yang (1988)
454	China	Upper Phosphate	Stage 2	Fortunian	Good	Shallow marine - tide dominated	Taphrhelminthopsis isp.	Very Uncertain Ichnogenera	Buatois & Mangano (unpub)	Taphrhelminthopsis isp.	Li & Yang (1988)
455	China	White Clay	Fortunian	Fortunian	Good	Tide dominated - subtidal	None identified	Certain Identification	Weber et al. (2007)	None identified	Weber et al. (2007)
456	China	White Clay	Fortunian	Fortunian	Good	Tide dominated - subtidal	None identified	Certain Identification	Zhu (1997)	None identified	Zhu (1997)
457	China	White Clay	Fortunian	Fortunian	Good	Tide dominated - subtidal	None identified	Certain Identification	Crimes & Jiang (1986)	None identified	Crimes & Jiang (1986)
458	Czech Republic	Undefined	Fortunian	Stage 2	Good	Shallow marine	Planolites isp.	Certain Identification	Vavrdova et al. (2003)	Planolites isp.	Vavrdova et al. (2003)
459	Czech Republic	Undefined	Fortunian	Stage 2	Good	Shallow marine	Skolithos linearis	Uncertain Ichnospecies	Vavrdova et al. (2003)	Skolithos linearis	Vavrdova et al. (2003)
460	Czech Republic	Undefined	Fortunian	Stage 2	Good	Shallow marine	Diplocraterion isp.	Certain Identification	Vavrdova et al. (2003)	Diplocraterion isp.	Vavrdova et al. (2003)
461	Czech Republic	Undefined	Fortunian	Stage 2	Good	Shallow marine	Skolithos linearis	Uncertain Ichnospecies	Vavrdova et al. (2003)	Skolithos linearis	Vavrdova et al. (2003)
462	Estonia	Voosi	Fortunian	Fortunian	Reasonable	Shallow marine	Didymaulichnus tirasensis	Uncertain Ichnospecies	Jensen & Mens (2001)	Didymaulichnus tirasensis	Jensen & Mens (2001)
463	Finland	Dividalen	Fortunian	Fortunian	Good	Wave dominated - shelf	Gyrolithes polonicus	Certain Identification	Systra & Jensen (2006)	Gyrolithes polonicus	Systra & Jensen (2006)
464	Finland	Dividalen	Fortunian	Fortunian	Good	Wave dominated - shelf	Gyrolithes polonicus	Certain Identification	Systra & Jensen (2006)	Gyrolithes polonicus	Systra & Jensen (2006)
465	Iran	Base Lower Shale	Fortunian	Fortunian	Good	Wave dominated - shelf	Cochlichnus anguineus	Certain Identification	Shahkarami et al. (2017)	Cochlichnus anguineus	Shahkarami et al. (2017)
466	Iran	Base Lower Shale	Fortunian	Fortunian	Good	Wave dominated - shelf	Helminthoidichnites tenuis	Certain Identification	Shahkarami et al. (2017)	Helminthoidichnites tenuis	Shahkarami et al. (2017)
467	Iran	Base Lower Shale	Fortunian	Fortunian	Good	Wave dominated - shelf	Helminthopsis tenuis	Certain Identification	Shahkarami et al. (2017)	Helminthopsis tenuis	Shahkarami et al. (2017)
468	Iran	Base Upper Shale	Fortunian	Fortunian	Good	Offshore - lower offshore	Helminthoidichnites tenuis	Certain Identification	Shahkarami et al. (2017)	Helminthoidichnites tenuis	Shahkarami et al. (2017)
469	Iran	Base Upper Shale	Fortunian	Fortunian	Good	Offshore - lower offshore	Helminthopsis tenuis	Certain Identification	Shahkarami et al. (2017)	Helminthopsis tenuis	Shahkarami et al. (2017)
470	Iran	Base Upper Shale	Fortunian	Fortunian	Good	Offshore - lower offshore	Palaeophycus tubularis	Certain Identification	Shahkarami et al. (2017)	Palaeophycus tubularis	Shahkarami et al. (2017)
471	Iran	Base Upper Shale	Fortunian	Fortunian	Good	Offshore - lower offshore	Teichichnus rectus	Certain Identification	Shahkarami et al. (2017)	Treptichnus isp.	Shahkarami et al. (2017)
472	Iran	Middle Dolomite	Fortunian	Fortunian	Good	Platform - inner	None identified	Certain Identification	Shahkarami et al. (2017)	None identified	Shahkarami et al. (2017)
473	Iran	Middle Upper Shale	Fortunian	Stage 2	Good	Offshore - lower offshore	Cochlichnus anguineus	Certain Identification	Shahkarami et al. (2017)	Cochlichnus anguineus	Shahkarami et al. (2017)
474	Iran	Middle Upper Shale	Fortunian	Stage 2	Good	Offshore - lower offshore	Cruziana problematica	Certain Identification	Shahkarami et al. (2017)	Cruziana problematica	Shahkarami et al. (2017)
475	Iran	Middle Upper Shale	Fortunian	Stage 2	Good	Offshore - lower offshore	Curvolithus isp.	Certain Identification	Shahkarami et al. (2017)	Curvolithus isp.	Shahkarami et al. (2017)
476	Iran	Middle Upper Shale	Fortunian	Stage 2	Good	Offshore - lower offshore	Gordia marina	Certain Identification	Shahkarami et al. (2017)	Gordia marina	Shahkarami et al. (2017)
477	Iran	Middle Upper Shale	Fortunian	Stage 2	Good	Offshore - lower offshore	Gyrolithes polonicus	Certain Identification	Shahkarami et al. (2017)	Helminthopsis tenuis	Shahkarami et al. (2017)
478	Iran	Middle Upper Shale	Fortunian	Stage 2	Good	Offshore - lower offshore	Helminthoidichnites tenuis	Certain Identification	Shahkarami et al. (2017)	Helminthoidichnites tenuis	Shahkarami et al. (2017)
479	Iran	Middle Upper Shale	Fortunian	Stage 2	Good	Offshore - lower offshore	Palaeophycus tubularis	Certain Identification	Shahkarami et al. (2017)	Palaeophycus tubularis	Shahkarami et al. (2017)
480	Iran	Middle Upper Shale	Fortunian	Stage 2	Good	Offshore - lower offshore	Phycodes isp.	Certain Identification	Shahkarami et al. (2017)	Phycodes isp.	Shahkarami et al. (2017)
481	Iran	Middle Upper Shale	Fortunian	Stage 2	Good	Offshore - lower offshore	Planolites montanus	Certain Identification	Shahkarami et al. (2017)	Planolites montanus	Shahkarami et al. (2017)
482	Iran	Middle Upper Shale	Fortunian	Stage 2	Good	Offshore - lower offshore	Treptichnus isp.	Certain Identification	Shahkarami et al. (2017)	Treptichnus isp.	Shahkarami et al. (2017)
483	Iran	Middle Upper Shale	Fortunian	Stage 2	Good	Offshore - lower offshore	Treptichnus pedum	Certain Identification	Shahkarami et al. (2017)	Treptichnus pedum	Shahkarami et al. (2017)
484	Iran	Middle Upper Shale	Fortunian	Stage 2	Good	Offshore - lower offshore	Treptichnus pollardi	Certain Identification	Shahkarami et al. (2017)	Treptichnus pollardi	Shahkarami et al. (2017)
485	Iran	Top Lower Shale	Fortunian	Fortunian	Good	Wave dominated - shelf	Cruziana isp.	Certain Identification	Shahkarami et al. (2017)	Cruziana isp.	Shahkarami et al. (2017)
486	Iran	Top Lower Shale	Fortunian	Fortunian	Good	Wave dominated - shelf	Treptichnus pedum	Certain Identification	Shahkarami et al. (2017)	Treptichnus pedum	Shahkarami et al. (2017)
487	Kazakhstan	Karatau	Stage 2	Stage 2	Good	Tide dominated - subtidal	Guanshanichnus isp.	Very Uncertain Ichnogenera	Weber et al. (2013)	Guanshanichnus isp.	Weber et al. (2013)
488	Kazakhstan	Karatau	Stage 2	Stage 2	Good	Tide dominated - subtidal	Monomorphichnus isp.	Certain Identification	Weber et al. (2013)	Monomorphichnus isp.	Weber et al. (2013)
489	Kazakhstan	Karatau	Stage 2	Stage 2	Good	Tide dominated - subtidal	Palaeophycus isp.	Certain Identification	Weber et al. (2013)	Palaeophycus isp.	Weber et al. (2013)
490	Kazakhstan	Karatau	Stage 2	Stage 2	Good	Tide dominated - subtidal	Planolites isp.	Certain Identification	Weber et al. (2013)	Planolites isp.	Weber et al. (2013)
491	Kazakhstan	Karatau	Stage 2	Stage 2	Good	Tide dominated - subtidal	Unconvincing classification	Certain Identification	Buatois & Mangano (unpub)	Psammichnites isp.	Weber et al. (2013)
492	Kazakhstan	Karatau	Stage 2	Stage 2	Good	Tide dominated - subtidal	Planolites isp.	Certain Identification	Weber et al. (2013)	Planolites isp.	Weber et al. (2013)
493	Kazakhstan	Karatau	Stage 2	Stage 2	Good	Tide dominated - subtidal	Treptichnus pedum	Certain Identification	Weber et al. (2013)	Treptichnus pedum	Weber et al. (2013)
494	Kazakhstan	Karatau	Stage 2	Stage 2	Good	Tide dominated - subtidal	Unconvincing classification	Certain Identification	Buatois & Mangano (unpub)	Psammichnites isp.	Weber et al. (2013)
495	Kazakhstan	Ushbas	Stage 2	Stage 2	Good	Tide dominated - subtidal	Guanshanichnus isp.	Not Figured	Weber et al. (2013)	Guanshanichnus isp.	Weber et al. (2013)
496	Kazakhstan	Ushbas	Stage 2	Stage 2	Good	Tide dominated - subtidal	Lingulichnus isp.	Not Figured	Weber et al. (2013)	Lingulichnus isp.	Weber et al. (2013)
497	Kazakhstan	Ushbas	Stage 2	Stage 2	Good	Tide dominated - subtidal	Rusophycus avalonensis	Certain Identification	Weber et al. (2013)	Rusophycus avalonensis	Weber et al. (2013)
498	Kazakhstan	Ushbas	Stage 2	Stage 2	Good	Tide dominated - subtidal	None identified	Certain Identification	Weber et al. (2013)	None identified	Weber et al. (2013)
499	Latvia	Lontova	Fortunian	Fortunian	Reasonable	Shallow marine	Dendrorhaphe isp.	Certain Identification	Jensen & Mens (1999)	Dendrorhaphe isp.	Jensen & Mens (1999)
500	Latvia	Lontova	Fortunian	Fortunian	Reasonable	Shallow marine	Gyrolithes isp.	Certain Identification	Jensen & Mens (1999)	Gyrolithes isp.	Jensen & Mens (1999)
501	Mongolia	Bayan Gol	Stage 2	Stage 2	Good	Wave dominated - offshore	Cochlichnus anguineus	Certain Identification	Buatois & Mangano (unpub)	Cochlichnus isp.	Goldring & Jensen (1996)
502	Mongolia	Bayan Gol	Stage 2	Stage 2	Good	Wave dominated - offshore	Didymaulichnus miettensis	Certain Identification	Goldring & Jensen (1996)	Didymaulichnus miettensis	Goldring & Jensen (1996)
503	Mongolia	Bayan Gol	Stage 2	Stage 2	Good	Wave dominated - offshore	Halimedides isp.	Certain Identification	Buatois et al. (2017)	Hormosiroidea isp.	Goldring & Jensen (1996)
504	Mongolia	Bayan Gol	Stage 2	Stage 2	Good	Wave dominated - offshore	Helminthorhaphe isp.	Certain Identification	Buatois & Mangano (unpub)	Helminthoida miocenica	Goldring & Jensen (1996)
505	Mongolia	Bayan Gol	Stage 2	Stage 2	Good	Wave dominated - offshore	Monomorphichnus isp.	Certain Identification	Goldring & Jensen (1996)	Monomorphichnus isp.	Goldring & Jensen (1996)
506	Mongolia	Bayan Gol	Stage 2	Stage 2	Good	Wave dominated - offshore	Palaeophycus tubularis	Certain Identification	Goldring & Jensen (1996)	Palaeophycus tubularis	Goldring & Jensen (1996)
507	Mongolia	Bayan Gol	Stage 2	Stage 2	Good	Wave dominated - offshore	Planolites isp.	Certain Identification	Goldring & Jensen (1996)	Planolites isp.	Goldring & Jensen (1996)
508	Mongolia	Bayan Gol	Stage 2	Stage 2	Good	Wave dominated - offshore	Rusophycus avalonensis	Uncertain Ichnospecies	Goldring & Jensen (1996)	Rusophycus avalonensis	Goldring & Jensen (1996)
509	Mongolia	Bayan Gol	Stage 2	Stage 2	Good	Wave dominated - offshore	Treptichnus bifurcus	Uncertain Ichnospecies	Goldring & Jensen (1996)	Treptichnus bifurcus	Goldring & Jensen (1996)
510	Mongolia	Bayan Gol	Stage 2	Stage 2	Good	Wave dominated - offshore	Treptichnus pedum	Certain Identification	Buatois & Mangano (unpub)	Phycodes pedum	Goldring & Jensen (1996)
511	Mongolia	Bayan Gol	Stage 2	Stage 2	Good	Wave dominated - offshore	Treptichnus triplex	Uncertain Ichnospecies	Goldring & Jensen (1996)	Treptichnus triplex	Goldring & Jensen (1996)
512	Mongolia	Bayan Gol	Stage 2	Stage 2	Good	Wave dominated - offshore	Didymaulichnus miettensis	Certain Identification	Goldring & Jensen (1996)	Didymaulichnus miettensis	Goldring & Jensen (1996)
513	Mongolia	Bayan Gol	Stage 2	Stage 2	Good	Wave dominated - offshore	Palaeophycus tubularis	Certain Identification	Goldring & Jensen (1996)	Palaeophycus tubularis	Goldring & Jensen (1996)
514	Mongolia	Bayan Gol	Stage 2	Stage 2	Good	Wave dominated - offshore	Cochlichnus anguineus	Certain Identification	Buatois & Mangano (unpub)	Cochlichnus isp.	Goldring & Jensen (1996)
515	Mongolia	Bayan Gol	Stage 2	Stage 2	Good	Wave dominated - offshore	Didymaulichnus miettensis	Certain Identification	Goldring & Jensen (1996)	Didymaulichnus miettensis	Goldring & Jensen (1996)
516	Mongolia	Bayan Gol	Stage 2	Stage 2	Good	Wave dominated - offshore	Helminthorhaphe isp.	Certain Identification	Buatois & Mangano (unpub)	Helminthoida isp.	Goldring & Jensen (1996)
517	Mongolia	Bayan Gol	Stage 2	Stage 2	Good	Wave dominated - offshore	Monomorphichnus isp.	Certain Identification	Goldring & Jensen (1996)	Monomorphichnus isp.	Goldring & Jensen (1996)
518	Mongolia	Bayan Gol	Stage 2	Stage 2	Good	Wave dominated - offshore	Oldhamia radiata	Certain Identification	Goldring & Jensen (1996)	Oldhamia radiata	Goldring & Jensen (1996)
519	Mongolia	Bayan Gol	Stage 2	Stage 2	Good	Wave dominated - offshore	Phycodes isp.	Very Uncertain Ichnogenera	Goldring & Jensen (1996)	Phycodes isp.	Goldring & Jensen (1996)
520	Mongolia	Bayan Gol	Stage 2	Stage 2	Good	Wave dominated - offshore	Planolites isp.	Certain Identification	Goldring & Jensen (1996)	Planolites isp.	Goldring & Jensen (1996)
521	Mongolia	Bayan Gol	Stage 2	Stage 2	Good	Wave dominated - offshore	Psammichnites isp.	Very Uncertain Ichnogenera	Buatois & Mangano (unpub)	Plagiogamus isp.	Goldring & Jensen (1996)
522	Mongolia	Bayan Gol	Stage 2	Stage 2	Good	Wave dominated - offshore	Rhizocorallium isp.	Certain Identification	Buatois & Mangano (unpub)	Zoophycos isp.	Goldring & Jensen (1996)
523	Mongolia	Tsagaan Oloom	Fortunian	Fortunian	Good	Shallow marine - ramp	Unidentifiable traces	Certain Identification	Goldring & Jensen (1996)	Unidentifiable traces	Goldring & Jensen (1996)
524	Namibia	Nomtsas	Fortunian	Fortunian	Good	Shallow marine	Neonereites isp.	Very Uncertain Ichnogenera	Buatois & Mangano (unpub)	Neonereites biserialis	Crimes & Germs (1982)
525	Namibia	Nomtsas	Fortunian	Fortunian	Good	Shallow marine	Neonereites isp.	Very Uncertain Ichnogenera	Buatois & Mangano (unpub)	Neonereites uniserialis	Crimes & Germs (1982)
526	Namibia	Nomtsas	Fortunian	Fortunian	Good	Shallow marine	Unconvincing classification	Certain Identification	Buatois & Mangano (unpub)	Diplichnites isp.	Crimes & Germs (1982)
527	Namibia	Nomtsas	Fortunian	Fortunian	Good	Shallow marine	Treptichnus pedum	Not Assessed	Wilson et al. (2012)	Treptichnus pedum	Wilson et al. (2012)
528	Namibia	Rosenhof	Fortunian	Fortunian	Good	Intertidal - tidal flat	Skolithos isp.	Very Uncertain Ichnogenera	Buatois & Mangano (unpub)	Skolithos isp.	Geyer & Uchman (1995)
529	Namibia	Rosenhof	Fortunian	Fortunian	Good	Intertidal - tidal flat	Gordia isp.	Certain Identification	Geyer & Uchman (1995)	Gordia isp.	Geyer & Uchman (1995)
530	Namibia	Rosenhof	Fortunian	Fortunian	Good	Intertidal - tidal flat	Treptichnus isp.	Certain Identification	Geyer & Uchman (1995)	Treptichnus isp.	Geyer & Uchman (1995)
531	Namibia	Rosenhof	Fortunian	Fortunian	Good	Intertidal - tidal flat	Enigmatichnus africani	Very Uncertain Ichnogenera	Buatois & Mangano (unpub)	Enigmatichnus africani	Geyer & Uchman (1995)
532	Namibia	Rosenhof	Fortunian	Fortunian	Good	Intertidal - tidal flat	Treptichnus pollardi	Certain Identification	Geyer & Uchman (1995)	Treptichnus pollardi	Geyer & Uchman (1995)
533	Namibia	Rosenhof	Fortunian	Fortunian	Good	Intertidal - tidal flat	Gordia isp.	Certain Identification	Geyer & Uchman (1995)	Gordia isp.	Geyer & Uchman (1995)
534	Namibia	Rosenhof	Fortunian	Fortunian	Good	Intertidal - tidal flat	Treptichnus pollardi	Certain Identification	Geyer & Uchman (1995)	Treptichnus pollardi	Geyer & Uchman (1995)
535	Namibia	Rosenhof	Fortunian	Fortunian	Good	Intertidal - tidal flat	Palaeophycus isp.	Certain Identification	Geyer & Uchman (1995)	Palaeophycus isp.	Geyer & Uchman (1995)
536	Namibia	Rosenhof	Fortunian	Fortunian	Good	Intertidal - tidal flat	Palaeophycus isp.	Certain Identification	Geyer & Uchman (1995)	Palaeophycus isp.	Geyer & Uchman (1995)
537	Namibia	Rosenhof	Fortunian	Fortunian	Good	Intertidal - tidal flat	Treptichnus isp.	Certain Identification	Geyer & Uchman (1995)	Treptichnus isp.	Geyer & Uchman (1995)
538	Namibia	Rosenhof	Fortunian	Fortunian	Good	Intertidal - tidal flat	Enigmatichnus africani	Certain Identification	Crimes & Germs (1982)	Enigmatichnus africani	Crimes & Germs (1982)
539	Namibia	Rosenhof	Fortunian	Fortunian	Good	Intertidal - tidal flat	Skolithos isp.	Certain Identification	Crimes & Germs (1982)	Skolithos isp.	Crimes & Germs (1982)
540	Namibia	Rosenhof	Fortunian	Fortunian	Good	Intertidal - tidal flat	Treptichnus pedum	Uncertain Ichnospecies	Buatois & Mangano (unpub)	Phycodes pedum	Crimes & Germs (1982)
541	Namibia	Rosenhof	Fortunian	Fortunian	Reasonable	Tide dominated - intertidal	Treptichnus pedum	Certain Identification	Buatois & Mangano (unpub)	Phycodes pedum	Germs (1972)
542	Namibia	Spitskop	Fortunian	Fortunian	Reasonable	Tide dominated - subtidal	Strepticnus narbonnei	Certain Identification	Jensen & Runnegar (2005)	Strepticnus narbonnei	Jensen & Runnegar (2005)
543	Namibia	Vergesig	Fortunian	Fortunian	Good	Shallow marine	None identified	Certain Identification	Geyer & Uchman (1995)	None identified	Geyer & Uchman (1995)
544	Namibia	Zamnarib	Fortunian	Fortunian	Good	Intertidal - tidal flat	Multipodichnus isp.	Very Uncertain Ichnogenera	Geyer & Uchman (1995)	Multipodichnus isp.	Geyer & Uchman (1995)
545	Namibia	Zamnarib	Fortunian	Fortunian	Good	Intertidal - tidal flat	Treptichnus tripleurum	Certain Identification	Buatois & Mangano (unpub)	Trichophycus tripleurum	Geyer & Uchman (1995)
546	Namibia	Zamnarib	Fortunian	Fortunian	Good	Intertidal - tidal flat	Archaeonassa fossulata	Uncertain Ichnospecies	Buatois & Mangano (unpub)	Helminthoidichnites isp.	Germs (1972)
547	Norway	Lower Breivik	Fortunian	Fortunian	Reasonable	Wave dominated - offshore	Cochlichnus anguineus	Certain Identification	Banks (1970)	Cochlichnus anguineus	Banks (1970)
548	Norway	Lower Breivik	Fortunian	Fortunian	Reasonable	Wave dominated - offshore	Rusophycus isp.	Certain Identification	Banks (1970)	Rusophycus isp.	Banks (1970)
549	Norway	Lower Breivik	Fortunian	Fortunian	Reasonable	Wave dominated - offshore	Treptichnus pedum	Certain Identification	Buatois & Mangano (unpub)	Phycodes pedum	Banks (1970)
550	Norway	Lower Breivik	Fortunian	Fortunian	Reasonable	Wave dominated - offshore	Cochlichnus isp.	Certain Identification	Farmer et al. (1992)	Cochlichnus isp.	Farmer et al. (1992)
551	Norway	Lower Breivik	Fortunian	Fortunian	Reasonable	Wave dominated - offshore	Gyrolithes isp.	Certain Identification	Farmer et al. (1992)	Gyrolithes isp.	Farmer et al. (1992)
552	Norway	Lower Breivik	Fortunian	Fortunian	Reasonable	Wave dominated - offshore	Phycodes isp.	Certain Identification	Farmer et al. (1992)	Phycodes isp.	Farmer et al. (1992)
553	Norway	Lower Breivik	Fortunian	Fortunian	Reasonable	Wave dominated - offshore	Planolites isp.	Certain Identification	Farmer et al. (1992)	Planolites isp.	Farmer et al. (1992)
554	Norway	Lower Breivik	Fortunian	Fortunian	Good	Offshore - transition	Bergaueria isp.	Certain Identification	Buatois & Mangano (unpub)	Bergaueria major	McIlroy & Brasier (2017)
555	Norway	Lower Breivik	Fortunian	Fortunian	Good	Offshore - transition	Cruziana isp.	Certain Identification	McIlroy & Brasier (2017)	Cruziana isp.	McIlroy & Brasier (2017)
556	Norway	Lower Breivik	Fortunian	Fortunian	Good	Offshore - transition	Curvolithus isp.	Certain Identification	McIlroy & Brasier (2017)	Curvolithus isp.	McIlroy & Brasier (2017)
557	Norway	Lower Breivik	Fortunian	Fortunian	Good	Offshore - transition	Dimorphichnus isp.	Certain Identification	McIlroy & Brasier (2017)	Dimorphichnus isp.	McIlroy & Brasier (2017)
558	Norway	Lower Breivik	Fortunian	Fortunian	Good	Offshore - transition	Gyrolithes polonicus	Certain Identification	Buatois & Mangano (unpub)	Gyrolithes isp.	McIlroy & Brasier (2017)
559	Norway	Lower Breivik	Fortunian	Fortunian	Good	Offshore - transition	Monomorphichnus bilinearis	Certain Identification	McIlroy & Brasier (2017)	Monomorphichnus bilinearis	McIlroy & Brasier (2017)
560	Norway	Lower Breivik	Fortunian	Fortunian	Good	Offshore - transition	Treptichnus lublinensis	Certain Identification	McIlroy & Brasier (2017)	Treptichnus lublinensis	McIlroy & Brasier (2017)
561	Norway	Lower Breivik	Fortunian	Fortunian	Good	Offshore - transition	Treptichnus pedum	Certain Identification	McIlroy & Brasier (2017)	Treptichnus pedum	McIlroy & Brasier (2017)
562	Norway	Upper Breivik	Fortunian	Stage 2	Reasonable	Wave dominated - offshore	Gyrolithes polonicus	Certain Identification	Buatois & Mangano (unpub)	Vertical spiral burrows	Banks (1970)
563	Norway	Upper Breivik	Fortunian	Stage 2	Reasonable	Wave dominated - offshore	Phycodes palmatus	Not Figured	Banks (1970)	Phycodes palmatus	Banks (1970)
564	Norway	Upper Breivik	Fortunian	Stage 2	Reasonable	Wave dominated - offshore	Teichichnus isp.	Certain Identification	Banks (1970)	Teichichnus isp.	Banks (1970)
565	Norway	Upper Breivik	Fortunian	Stage 2	Reasonable	Wave dominated - offshore	Thalassinoides isp.	Not Figured	McIlroy & Logan (1999)	Thalassinoides isp.	McIlroy & Logan (1999)
566	Norway	Upper Breivik	Fortunian	Stage 2	Good	Wave dominated - offshore	Rhizocorallium irregularis	Certain Identification	McIlroy & Brasier (2017)	Rhizocorallium irregularis	McIlroy & Brasier (2017)
567	Norway	Upper Breivik	Fortunian	Stage 2	Good	Wave dominated - offshore	Teichichnus rectus	Certain Identification	McIlroy & Brasier (2017)	Teichichnus rectus	McIlroy & Brasier (2017)
568	Poland	Czarna Shale	Stage 2	Stage 2	Reasonable	Wave dominated - shelf	Planolites beverleyensis	Certain Identification	Orlowski (1989)	Planolites beverleyensis	Orlowski (1989)
569	Poland	Czarna Shale	Stage 2	Stage 2	Reasonable	Wave dominated - shelf	Planolites montanus	Certain Identification	Orlowski (1989)	Planolites montanus	Orlowski (1989)
570	Poland	Kotuszow	Fortunian	Fortunian	Reasonable	Wave dominated - shelf	Curvolithus isp.	Very Uncertain Ichnogenera	Buatois & Mangano (unpub)	Scolicia isp.	Orlowski (1989)
571	Poland	Kotuszow	Fortunian	Fortunian	Good	Wave dominated - shelf	Oldhamia antiqua	Certain Identification	Kowalski (1987)	Oldhamia antiqua	Kowalski (1987)
572	Poland	Kotuszow	Fortunian	Fortunian	Good	Wave dominated - shelf	Planolites montanus	Certain Identification	Orlowski & Zylinska (1996)	Planolites nematus	Kowalski (1987)
573	Poland	Kotuszow	Fortunian	Fortunian	Good	Wave dominated - shelf	Planolites montanus	Certain Identification	Orlowski & Zylinska (1996)	Planolites ballandus	Kowalski (1987)
574	Poland	Kotuszow	Fortunian	Fortunian	Good	Wave dominated - shelf	Planolites montanus	Certain Identification	Orlowski & Zylinska (1996)	Planolites ballandus	Kowalski (1987)
575	Poland	Kotuszow	Fortunian	Fortunian	Good	Wave dominated - shelf	Planolites montanus	Certain Identification	Orlowski & Zylinska (1996)	Planolites nematus	Kowalski (1987)
576	Poland	Mazowsze	Fortunian	Stage 2	Good	Shallow marine - wave dominated	Planolites annularis	Certain Identification	Paczesna (1996)	Planolites annularis	Paczesna (1996)
577	Poland	Mazowsze	Fortunian	Stage 2	Good	Shallow marine - wave dominated	Gyrolithes polonicus	Certain Identification	Paczesna (1996)	Gyrolithes polonicus	Paczesna (1996)
578	Poland	Mazowsze	Fortunian	Stage 2	Good	Shallow marine - wave dominated	Teichichnus rectus	Certain Identification	Paczesna (1996)	Teichichnus rectus	Paczesna (1996)
579	Poland	Mazowsze	Fortunian	Stage 2	Good	Shallow marine - wave dominated	Arthrophycus strictus	Certain Identification	Paczesna (1996)	Arthrophycus strictus	Paczesna (1996)
580	Poland	Mazowsze	Fortunian	Stage 2	Good	Shallow marine - wave dominated	Treptichnus bifurcus	Certain Identification	Paczesna (1996)	Treptichnus bifurcus	Paczesna (1996)
581	Poland	Mazowsze	Fortunian	Stage 2	Good	Shallow marine - wave dominated	Skolithos bulbus	Certain Identification	Paczesna (1996)	Skolithos bulbus	Paczesna (1996)
582	Poland	Mazowsze	Fortunian	Stage 2	Good	Shallow marine - wave dominated	Bergaueria isp.	Certain Identification	Paczesna (1996)	Bergaueria isp.	Paczesna (1996)
583	Poland	Mazowsze	Fortunian	Stage 2	Good	Shallow marine - wave dominated	Treptichnus triplex	Certain Identification	Paczesna (1996)	Treptichnus triplex	Paczesna (1996)
584	Poland	Mazowsze	Fortunian	Stage 2	Good	Shallow marine - wave dominated	Treptichnus lublinensis	Certain Identification	Paczesna (1996)	Treptichnus lublinensis	Paczesna (1996)
585	Poland	Mazowsze	Fortunian	Stage 2	Good	Shallow marine - wave dominated	Treptichnus pedum	Certain Identification	Buatois & Mangano (unpub)	Phycodes pedum	Paczesna (1996)
586	Poland	Mazowsze	Fortunian	Stage 2	Good	Shallow marine - wave dominated	Planolites montanus	Certain Identification	Paczesna (1996)	Planolites montanus	Paczesna (1996)
587	Poland	Mazowsze	Fortunian	Stage 2	Good	Shallow marine - wave dominated	Planolites beverleyensis	Certain Identification	Paczesna (1996)	Planolites beverleyensis	Paczesna (1996)
588	Poland	Middle Czarna	Stage 2	Stage 2	Good	Wave dominated - shelf	Planolites montanus	Certain Identification	Orlowski & Zylinska (1996)	Planolites ballandus	Kowalski (1987)
589	Poland	Middle Czarna	Stage 2	Stage 2	Good	Wave dominated - shelf	Palaeophycus isp.	Certain Identification	Kowalski (1987)	Palaeophycus isp.	Kowalski (1987)
590	Poland	Middle Czarna	Stage 2	Stage 2	Good	Wave dominated - shelf	Planolites montanus	Certain Identification	Orlowski & Zylinska (1996)	Planolites nematus	Kowalski (1987)
591	Poland	Middle Czarna	Stage 2	Stage 2	Good	Wave dominated - shelf	Planolites montanus	Certain Identification	Kowalski (1987)	Planolites montanus	Kowalski (1987)
592	Poland	Middle Czarna	Stage 2	Stage 2	Good	Wave dominated - shelf	Planolites montanus	Certain Identification	Kowalski (1987)	Planolites montanus	Kowalski (1987)
593	Poland	Middle Czarna	Stage 2	Stage 2	Good	Wave dominated - shelf	Planolites montanus	Certain Identification	Orlowski & Zylinska (1996)	Planolites ballandus	Kowalski (1987)
594	Poland	Middle Czarna	Stage 2	Stage 2	Good	Wave dominated - shelf	Planolites montanus	Certain Identification	Orlowski & Zylinska (1996)	Planolites nematus	Kowalski (1987)
595	Poland	Middle Czarna	Stage 2	Stage 2	Good	Wave dominated - shelf	Planolites montanus	Certain Identification	Kowalski (1987)	Planolites montanus	Kowalski (1987)
596	Poland	Middle Czarna	Stage 2	Stage 2	Good	Wave dominated - shelf	Planolites montanus	Certain Identification	Orlowski & Zylinska (1996)	Planolites ballandus	Kowalski (1987)
597	Poland	Middle Czarna	Stage 2	Stage 2	Good	Wave dominated - shelf	Planolites montanus	Certain Identification	Orlowski & Zylinska (1996)	Planolites nematus	Kowalski (1987)
598	Poland	Middle Czarna	Stage 2	Stage 2	Good	Wave dominated - shelf	Planolites montanus	Certain Identification	Kowalski (1987)	Planolites montanus	Kowalski (1987)
599	Poland	Middle Czarna	Stage 2	Stage 2	Good	Wave dominated - shelf	Planolites montanus	Certain Identification	Orlowski & Zylinska (1996)	Planolites ballandus	Kowalski (1987)
600	Poland	Middle Czarna	Stage 2	Stage 2	Good	Wave dominated - shelf	Planolites montanus	Certain Identification	Orlowski & Zylinska (1996)	Planolites nematus	Kowalski (1987)
601	Poland	Osiek Sandstone	Fortunian	Fortunian	Good	Shoreface - lower shoreface	Planolites montanus	Certain Identification	Orlowski & Zylinska (1996)	Planolites ballandus	Kowalski (1987)
602	Poland	Osiek Sandstone	Fortunian	Fortunian	Good	Shoreface - lower shoreface	Treptichnus pedum	Certain Identification	Buatois & Mangano (unpub)	Phycodes pedum	Kowalski (1987)
603	Poland	Osiek Sandstone	Fortunian	Fortunian	Good	Shoreface - lower shoreface	Planolites montanus	Certain Identification	Orlowski & Zylinska (1996)	Planolites nematus	Kowalski (1987)
604	Poland	Upper Czarna	Stage 2	Stage 2	Reasonable	Wave dominated - shelf	Diplocraterion parallelum	Certain Identification	Orlowski (1989)	Diplocraterion parallelum	Orlowski (1989)
605	Poland	Upper Czarna	Stage 2	Stage 2	Good	Wave dominated - offshore	Cruziana problematica	Certain Identification	Buatois & Mangano (unpub)	Didymaulichnus isp.	Kowalski (1987)
606	Poland	Upper Czarna	Stage 2	Stage 2	Good	Wave dominated - offshore	Cruziana problematica	Certain Identification	Buatois & Mangano (unpub)	Neonereites isp.	Kowalski (1987)
607	Poland	Upper Czarna	Stage 2	Stage 2	Good	Wave dominated - offshore	Monomorphichnus isp.	Certain Identification	Kowalski (1987)	Monomorphichnus isp.	Kowalski (1987)
608	Poland	Upper Czarna	Stage 2	Stage 2	Good	Wave dominated - offshore	Planolites annularis	Certain Identification	Kowalski (1987)	Planolites annularis	Kowalski (1987)
609	Poland	Upper Czarna	Stage 2	Stage 2	Good	Wave dominated - offshore	Planolites montanus	Certain Identification	Kowalski (1987)	Planolites montanus	Kowalski (1987)
610	Poland	Upper Czarna	Stage 2	Stage 2	Good	Wave dominated - offshore	Planolites montanus	Certain Identification	Orlowski & Zylinska (1996)	Planolites ballandus	Kowalski (1987)
611	Poland	Upper Czarna	Stage 2	Stage 2	Good	Wave dominated - offshore	Planolites montanus	Certain Identification	Orlowski & Zylinska (1996)	Planolites nematus	Kowalski (1987)
612	Poland	Wlodawa	Fortunian	Fortunian	Good	Shallow marine - tide dominated	Palaeophycus tubularis	Certain Identification	Buatois & Mangano (unpub)	Planolites beverleyensis	Paczesna (1996)
613	Russia (Asian)	Kessyusa	Fortunian	Stage 2	Good	Offshore - transition	Possible traces	Not Figured	Knoll et al. (1995)	Possible traces	Knoll et al. (1995)
614	Russia (Asian)	Kessyusa	Fortunian	Stage 2	Reasonable	Offshore - transition	Didymaulichnus lyelli	Certain Identification	Buatois & Mangano (unpub)	Mattaia tirasensis	Dzik (2005)
615	Russia (Asian)	Kessyusa	Fortunian	Stage 2	Reasonable	Offshore - transition	Dubiofossil	Certain Identification	Buatois & Mangano (unpub)	Diplocraterion isp.	Dzik (2005)
616	Russia (Asian)	Kessyusa	Fortunian	Stage 2	Reasonable	Offshore - transition	Psammichnites isp.	Certain Identification	Dzik (2005)	Psammichnites isp.	Dzik (2005)
617	Russia (Asian)	Kessyusa	Fortunian	Stage 2	Reasonable	Offshore - transition	Taphrhelminthoida dailyi	Very Uncertain Ichnogenera	Buatois & Mangano (unpub)	Mattaia meanderiformis	Dzik (2005)
618	Russia (Asian)	Kessyusa	Fortunian	Stage 2	Reasonable	Offshore - transition	Treptichnus pedum	Certain Identification	Buatois & Mangano (unpub)	Manykodes pedum	Dzik (2005)
619	Russia (Asian)	Kessyusa	Fortunian	Stage 2	Reasonable	Offshore - transition	Treptichnus tripleurum	Certain Identification	Buatois & Mangano (unpub)	Podolodes tripleurum	Dzik (2005)
620	Russia (Asian)	Pestrotsvet	Stage 2	Stage 2	Reasonable	Shallow marine	Oichnus isp.	Certain Identification	Conway-Morris & Bengtson (1994)	Oichnus isp.	Conway-Morris & Bengtson (1994)
621	Russia (Asian)	Pestrotsvet	Stage 2	Stage 2	Reasonable	Shallow marine	Oichnus isp.	Certain Identification	Conway-Morris & Bengtson (1994)	Oichnus isp.	Conway-Morris & Bengtson (1994)
622	Russia (Asian)	Pestrotsvet	Stage 2	Stage 2	Reasonable	Shallow marine	Oichnus isp.	Certain Identification	Conway-Morris & Bengtson (1994)	Oichnus isp.	Conway-Morris & Bengtson (1994)
623	Russia (European)	Padun	Fortunian	Stage 2	Poor	Marginal marine - delta	Dubiofossil	Certain Identification	Buatois & Mangano (unpub)	Diplocraterion isp.	Grazhdankin & Krayushkin (2007)
624	Russia (European)	Padun	Fortunian	Stage 2	Poor	Marginal marine - delta	Skolithos isp.	Not Figured	Grazhdankin & Krayushkin (2007)	Skolithos isp.	Grazhdankin & Krayushkin (2007)
625	Russia (European)	Padun	Fortunian	Stage 2	Poor	Marginal marine - delta	Diplocraterion isp.	Not Figured	Grazhdankin & Krayushkin (2007)	Diplocraterion isp.	Grazhdankin & Krayushkin (2007)
626	Russia (European)	Padun	Fortunian	Stage 2	Poor	Marginal marine - delta	Palaeophycus tubularis	Certain Identification	Buatois & Mangano (unpub)	Horizontal unbranched burrows	Grazhdankin & Krayushkin (2007)
627	Russia (European)	Padun	Fortunian	Stage 2	Poor	Marginal marine - delta	Skolithos isp.	Not Figured	Grazhdankin & Krayushkin (2007)	Skolithos isp.	Grazhdankin & Krayushkin (2007)
628	Russia (European)	Padun	Fortunian	Stage 2	Poor	Marginal marine - delta	Diplocraterion isp.	Not Figured	Grazhdankin & Krayushkin (2007)	Diplocraterion isp.	Grazhdankin & Krayushkin (2007)
629	Russia (European)	Padun	Fortunian	Stage 2	Poor	Marginal marine - delta	Diplocraterion isp.	Not Figured	Grazhdankin & Krayushkin (2007)	Diplocraterion isp.	Grazhdankin & Krayushkin (2007)
630	Russia (European)	Padun	Fortunian	Stage 2	Poor	Marginal marine - delta	Diplocraterion isp.	Not Figured	Grazhdankin & Krayushkin (2007)	Diplocraterion isp.	Grazhdankin & Krayushkin (2007)
631	South Africa	Dolkraals	Fortunian	Fortunian	Good	Offshore - upper offshore	Treptichnus pedum	Certain Identification	Buatois et al. (2013)	Treptichnus pedum	Buatois et al. (2013)
632	South Africa	Kalk Gat	Fortunian	Fortunian	Good	Intertidal - tidal flat	Treptichnus pedum	Certain Identification	Buatois et al. (2013)	Treptichnus pedum	Buatois et al. (2013)
633	South Africa	Stofkraal	Fortunian	Fortunian	Good	Offshore - upper offshore	Treptichnus pedum	Certain Identification	Buatois et al. (2013)	Treptichnus pedum	Buatois et al. (2013)
634	Spain	Asma beds	Fortunian	Fortunian	Poor	Intertidal - tidal flat	Arenicolites isp.	Not Figured	Crimes et al. (1977)	Arenicolites isp.	Crimes et al. (1977)
635	Spain	Embid	Stage 2	Stage 2	Poor	Shallow marine - tide dominated	Astropolichnus hispanicus	Certain Identification	Alvaro et al. (1993)	Astropolichnus hispanicus	Alvaro et al. (1993)
636	Spain	Embid	Stage 2	Stage 2	Poor	Shallow marine - tide dominated	Cruziana cantabrica	Certain Identification	Alvaro et al. (1993)	Cruziana cantabrica	Alvaro et al. (1993)
637	Spain	Embid	Stage 2	Stage 2	Poor	Shallow marine - tide dominated	Diplocraterion isp.	Certain Identification	Alvaro et al. (1993)	Diplocraterion isp.	Alvaro et al. (1993)
638	Spain	Embid	Stage 2	Stage 2	Poor	Shallow marine - tide dominated	Monomorphichnus isp.	Certain Identification	Alvaro et al. (1993)	Monomorphichnus isp.	Alvaro et al. (1993)
639	Spain	Embid	Stage 2	Stage 2	Poor	Shallow marine - tide dominated	Planolites isp.	Certain Identification	Alvaro et al. (1993)	Planolites isp.	Alvaro et al. (1993)
640	Spain	Embid	Stage 2	Stage 2	Poor	Shallow marine - tide dominated	Psammichnites isp.	Certain Identification	Alvaro et al. (1993)	Psammichnites isp.	Alvaro et al. (1993)
641	Spain	Herreria Member 1	Stage 2	Stage 2	Good	Shallow marine - tide dominated	Monomorphichnus lineatus	Certain Identification	Crimes et al. (1977)	Monomorphichnus lineatus	Crimes et al. (1977)
642	Spain	Herreria Member 1	Stage 2	Stage 2	Good	Shallow marine - tide dominated	Planolites montanus	Not Figured	Buatois & Mangano (unpub)	Planolites isp.	Crimes et al. (1977)
643	Spain	Herreria Member 2	Stage 2	Stage 2	Good	Tide dominated - subtidal	None identified	Certain Identification	Crimes et al. (1977)	None identified	Crimes et al. (1977)
644	Spain	Julia	Fortunian	Fortunian	Poor	Tide dominated - intertidal	Phycodes palmatum	Certain Identification	Linan (1984)	Phycodes palmatum	Linan (1984)
645	Spain	Julia	Fortunian	Fortunian	Poor	Tide dominated - intertidal	Planolites beverleyensis	Uncertain Ichnospecies	Linan (1984)	Planolites beverleyensis	Linan (1984)
646	Spain	Julia	Fortunian	Fortunian	Poor	Tide dominated - intertidal	Treptichnus isp.	Certain Identification	Linan (1984)	Treptichnus isp.	Linan (1984)
647	Spain	Julia	Fortunian	Fortunian	Poor	Tide dominated - intertidal	Treptichnus pedum	Certain Identification	Linan (1984)	Treptichnus pedum	Linan (1984)
648	Spain	Julia	Stage 2	Stage 2	Poor	Wave dominated - offshore	Alcyonidiopsis isp.	Certain Identification	Mangano et al. (2005)	Arthrophycus alleghaniensis	Linan (1984)
649	Spain	Julia	Stage 2	Stage 2	Poor	Wave dominated - offshore	Archaeonassa fossulata	Certain Identification	Buatois & Mangano (unpub)	Scolicia isp.	Linan (1984)
650	Spain	Julia	Stage 2	Stage 2	Poor	Wave dominated - offshore	Bergaueria isp.	Certain Identification	Mangano et al. (2000)	Margaritichnus isp.	Linan (1984)
651	Spain	Julia	Stage 2	Stage 2	Poor	Wave dominated - offshore	Cochlichnus isp.	Very Uncertain Ichnogenera	Linan (1984)	Cochlichnus isp.	Linan (1984)
652	Spain	Julia	Stage 2	Stage 2	Poor	Wave dominated - offshore	Gordia isp.	Certain Identification	Linan (1984)	Gordia isp.	Linan (1984)
653	Spain	Julia	Stage 2	Stage 2	Poor	Wave dominated - offshore	Gyrolithes isp.	Certain Identification	Linan (1984)	Gyrolithes isp.	Linan (1984)
654	Spain	Julia	Stage 2	Stage 2	Poor	Wave dominated - offshore	Monocraterion isp.	Very Uncertain Ichnogenera	Buatois & Mangano (unpub)	Monocraterion isp.	Linan (1984)
655	Spain	Julia	Stage 2	Stage 2	Poor	Wave dominated - offshore	Monomorphichnus bilinearis	Certain Identification	Linan (1984)	Monomorphichnus bilinearis	Linan (1984)
656	Spain	Julia	Stage 2	Stage 2	Poor	Wave dominated - offshore	Monomorphichnus isp.	Certain Identification	Linan (1984)	Monomorphichnus isp.	Linan (1984)
657	Spain	Julia	Stage 2	Stage 2	Poor	Wave dominated - offshore	Phycodes palmatum	Certain Identification	Linan (1984)	Phycodes palmatum	Linan (1984)
658	Spain	Julia	Stage 2	Stage 2	Poor	Wave dominated - offshore	Planolites montanus	Certain Identification	Linan (1984)	Planolites montanus	Linan (1984)
659	Spain	Julia	Stage 2	Stage 2	Poor	Wave dominated - offshore	Rusophycus isp.	Certain Identification	Linan (1984)	Rusophycus isp.	Linan (1984)
660	Spain	Middle Ibor	Fortunian	Fortunian	Poor	Shallow marine	Palaeophycus isp.	Uncertain Ichnospecies	Buatois & Mangano (unpub)	Planolites isp.	Fernandez-Remolar et al. (2005)
661	Spain	Middle Ibor	Fortunian	Fortunian	Poor	Shallow marine	Treptichnus isp.	Certain Identification	Buatois & Mangano (unpub)	Hormosiroidea isp.	Fernandez-Remolar et al. (2005)
662	Spain	Palomar beds	Stage 2	Stage 2	Poor	Shallow marine - tide dominated	Arenicolites isp.	Not Figured	Crimes et al. (1977)	Arenicolites isp.	Crimes et al. (1977)
663	Spain	Palomar beds	Stage 2	Stage 2	Poor	Shallow marine - tide dominated	Diplocraterion isp.	Not Figured	Crimes et al. (1977)	Diplocraterion isp.	Crimes et al. (1977)
664	Spain	Palomar beds	Stage 2	Stage 2	Poor	Shallow marine - tide dominated	Planolites isp.	Not Figured	Crimes et al. (1977)	Planolites isp.	Crimes et al. (1977)
665	Spain	Palomar beds	Stage 2	Stage 2	Poor	Shallow marine - tide dominated	Skolithos isp.	Not Figured	Crimes et al. (1977)	Skolithos isp.	Crimes et al. (1977)
666	Spain	Pusa Shales	Fortunian	Fortunian	Reasonable	Wave dominated - shelf	Monomorphichnus lineatus	Certain Identification	Brasier et al. (1979)	Monomorphichnus lineatus	Brasier et al. (1979)
667	Spain	Pusa Shales	Fortunian	Fortunian	Reasonable	Wave dominated - shelf	Unidentifiable traces	Certain Identification	Brasier et al. (1979)	Unidentifiable traces	Brasier et al. (1979)
668	Spain	Rio Huso	Fortunian	Fortunian	Reasonable	Wave dominated - shelf	Treptichnus bifurcus	Certain Identification	Jensen et al. (2007)	Treptichnus bifurcus	Jensen et al. (2007)
669	Spain	Rio Huso	Fortunian	Fortunian	Reasonable	Wave dominated - shelf	Treptichnus isp.	Certain Identification	Buatois & Mangano (unpub)	Treptichnids	Jensen et al. (2007)
670	Spain	Rubia beds	Stage 2	Stage 2	Poor	Intertidal - tidal flat	Arenicolites isp.	Not Figured	Crimes et al. (1977)	Arenicolites isp.	Crimes et al. (1977)
671	Spain	Rubia beds	Stage 2	Stage 2	Poor	Intertidal - tidal flat	Diplocraterion isp.	Not Figured	Crimes et al. (1977)	Diplocraterion isp.	Crimes et al. (1977)
672	Spain	Rubia beds	Stage 2	Stage 2	Poor	Intertidal - tidal flat	Skolithos isp.	Not Figured	Crimes et al. (1977)	Skolithos isp.	Crimes et al. (1977)
673	Spain	Tierna	Fortunian	Fortunian	Poor	Marginal marine - estuary	Cochlichnus isp.	Not Figured	Linan (1984)	Cochlichnus isp.	Linan (1984)
674	Spain	Tierna	Fortunian	Fortunian	Poor	Marginal marine - estuary	Planolites isp.	Not Figured	Linan (1984)	Planolites isp.	Linan (1984)
675	Spain	Tierna	Fortunian	Fortunian	Poor	Marginal marine - estuary	Skolithos isp.	Not Figured	Linan (1984)	Skolithos isp.	Linan (1984)
676	Spain	Upper Ibor	Fortunian	Fortunian	Poor	Shallow marine	Torrowangea isp.	Certain Identification	Fernandez-Remolar et al. (2005)	Torrowangea isp.	Fernandez-Remolar et al. (2005)
677	Spain	Upper Ibor	Fortunian	Fortunian	Poor	Shallow marine	Bergaueria langi	Uncertain Ichnospecies	Fernandez-Remolar et al. (2005)	Bergaueria langi	Fernandez-Remolar et al. (2005)
678	Spain	Upper Ibor	Fortunian	Fortunian	Poor	Shallow marine	Monomorphichnus isp.	Certain Identification	Fernandez-Remolar et al. (2005)	Monomorphichnus isp.	Fernandez-Remolar et al. (2005)
679	Sweden	Nadok Ore	Fortunian	Fortunian	Good	Tide dominated - subtidal	Phycodes palmatus	Certain Identification	Moczydlowska et al. (2001)	Phycodes palmatus	Moczydlowska et al. (2001)
680	Sweden	Tjalet	Fortunian	Fortunian	Good	Tide dominated - subtidal	None identified	Certain Identification	Moczydlowska et al. (2001)	None identified	Moczydlowska et al. (2001)
681	Sweden	Tornetrask Lower Sandstone	Fortunian	Fortunian	Reasonable	Continental - fluvial	None identified	Certain Identification	Jensen & Grant (1998)	None identified	Jensen & Grant (1998)
682	Sweden	Tornetrask Lower Sandstone	Fortunian	Fortunian	Reasonable	Continental - fluvial	None identified	Certain Identification	Jensen & Grant (1998)	None identified	Jensen & Grant (1998)
683	Sweden	Tornetrask Lower Siltstone	Fortunian	Fortunian	Good	Shallow marine	Bergaueria perata	Certain Identification	Jensen & Grant (1998)	Bergaueria perata	Jensen & Grant (1998)
684	Sweden	Tornetrask Lower Siltstone	Fortunian	Fortunian	Good	Shallow marine	Curvolithus isp.	Uncertain Ichnogenera	Jensen & Grant (1998)	Curvolithus isp.	Jensen & Grant (1998)
685	Sweden	Tornetrask Lower Siltstone	Fortunian	Fortunian	Good	Shallow marine	Gyrolithes isp.	Certain Identification	Jensen & Grant (1998)	Gyrolithes isp.	Jensen & Grant (1998)
686	Sweden	Tornetrask Lower Siltstone	Fortunian	Fortunian	Good	Shallow marine	Kullingia concentrica	Not Assessed	Buatois & Mangano (unpub)	Kullingia concentrica	Jensen & Grant (1998)
687	Sweden	Tornetrask Lower Siltstone	Fortunian	Fortunian	Good	Shallow marine	Palaeophycus isp.	Certain Identification	Jensen & Grant (1998)	Palaeophycus isp.	Jensen & Grant (1998)
688	Sweden	Tornetrask Lower Siltstone	Fortunian	Fortunian	Good	Shallow marine	Treptichnus isp.	Certain Identification	Jensen & Grant (1998)	Treptichnus isp.	Jensen & Grant (1998)
689	Sweden	Tornetrask Lower Siltstone	Fortunian	Fortunian	Good	Shallow marine	Treptichnus pedum	Certain Identification	Jensen & Grant (1998)	Treptichnus pedum	Jensen & Grant (1998)
690	Sweden	Tornetrask Lower Siltstone	Fortunian	Fortunian	Good	Shallow marine	Kullingia concentrica	Not Assessed	Buatois & Mangano (unpub)	Kullingia concentrica	Jensen & Grant (1998)
691	Sweden	Tornetrask Lower Siltstone	Fortunian	Fortunian	Good	Shallow marine	Treptichnus isp.	Certain Identification	Jensen & Grant (1998)	Treptichnus isp.	Jensen & Grant (1998)
692	Sweden	Tornetrask Red and Green Siltstone	Fortunian	Fortunian	Reasonable	Shallow marine	Psammichnites isp.	Uncertain Ichnogenera	Buatois & Mangano (unpub)	Psammichnites isp.	Jensen & Grant (1998)
693	Sweden	Tornetrask Red and Green Siltstone	Fortunian	Fortunian	Reasonable	Shallow marine	Teichichnus isp.	Certain Identification	Jensen & Grant (1998)	Teichichnus isp.	Jensen & Grant (1998)
694	Sweden	Upper Kautsky Ore	Fortunian	Fortunian	Good	Tide dominated - subtidal	None identified	Certain Identification	Moczydlowska et al. (2001)	None identified	Moczydlowska et al. (2001)
695	Sweden	Upper Maiva	Fortunian	Fortunian	Good	Wave dominated - shelf	Gyrolithes isp.	Certain Identification	Moczydlowska et al. (2001)	Gyrolithes isp.	Moczydlowska et al. (2001)
696	Sweden	Upper Maiva	Fortunian	Fortunian	Good	Wave dominated - shelf	Palaeophycus isp.	Certain Identification	Moczydlowska et al. (2001)	Palaeophycus isp.	Moczydlowska et al. (2001)
697	Sweden	Upper Maiva	Fortunian	Fortunian	Good	Wave dominated - shelf	Palaeophycus isp.	Certain Identification	Moczydlowska et al. (2001)	Palaeophycus isp.	Moczydlowska et al. (2001)
698	United Kingdom	Basal Quartzite	Stage 2	Stage 2	Poor	Tide dominated - subtidal	Monocraterion isp.	Very Uncertain Ichnogenera	Davies et al. (2009)	Monocraterion isp.	Davies et al. (2009)
699	United Kingdom	Basal Quartzite	Stage 2	Stage 2	Poor	Tide dominated - subtidal	Skolithos isp.	Certain Identification	Davies et al. (2009)	Skolithos isp.	Davies et al. (2009)
700	United Kingdom	Basal Quartzite	Stage 2	Stage 2	Poor	Tide dominated - subtidal	Monocraterion isp.	Very Uncertain Ichnogenera	Davies et al. (2009)	Monocraterion isp.	Davies et al. (2009)
701	United Kingdom	Basal Quartzite	Stage 2	Stage 2	Poor	Tide dominated - subtidal	Skolithos isp.	Certain Identification	Davies et al. (2009)	Skolithos isp.	Davies et al. (2009)
702	United Kingdom	Basal Quartzite	Stage 2	Stage 2	Poor	Tide dominated - subtidal	Monocraterion isp.	Very Uncertain Ichnogenera	Davies et al. (2009)	Monocraterion isp.	Davies et al. (2009)
703	United Kingdom	Basal Quartzite	Stage 2	Stage 2	Poor	Tide dominated - subtidal	Skolithos isp.	Certain Identification	Davies et al. (2009)	Skolithos isp.	Davies et al. (2009)
704	United Kingdom	Pipe Rock	Stage 2	Stage 2	Poor	Tide dominated - subtidal	Monocraterion isp.	Very Uncertain Ichnogenera	Davies et al. (2009)	Monocraterion isp.	Davies et al. (2009)
705	United Kingdom	Pipe Rock	Stage 2	Stage 2	Poor	Tide dominated - subtidal	Skolithos isp.	Certain Identification	Davies et al. (2009)	Skolithos isp.	Davies et al. (2009)
706	United Kingdom	Pipe Rock	Stage 2	Stage 2	Poor	Tide dominated - subtidal	Monocraterion isp.	Very Uncertain Ichnogenera	Davies et al. (2009)	Monocraterion isp.	Davies et al. (2009)
707	United Kingdom	Pipe Rock	Stage 2	Stage 2	Poor	Tide dominated - subtidal	Skolithos isp.	Certain Identification	Davies et al. (2009)	Skolithos isp.	Davies et al. (2009)
708	United Kingdom	Pipe Rock	Stage 2	Stage 2	Poor	Tide dominated - subtidal	Monocraterion isp.	Very Uncertain Ichnogenera	Davies et al. (2009)	Monocraterion isp.	Davies et al. (2009)
709	United Kingdom	Pipe Rock	Stage 2	Stage 2	Poor	Tide dominated - subtidal	Skolithos isp.	Certain Identification	Davies et al. (2009)	Skolithos isp.	Davies et al. (2009)
710	United Kingdom	St.Non's Sandstone	Stage 2	Stage 2	Poor	Marginal marine - delta	Palaeophycus isp.	Not Figured	Loughlin & Hillier (2010)	Palaeophycus isp.	Loughlin & Hillier (2010)
711	United Kingdom	St.Non's Sandstone	Stage 2	Stage 2	Poor	Marginal marine - delta	Planolites isp.	Not Figured	Loughlin & Hillier (2010)	Planolites isp.	Loughlin & Hillier (2010)
712	United Kingdom	St.Non's Sandstone	Stage 2	Stage 2	Poor	Marginal marine - delta	Rhizocorallium isp.	Not Figured	Loughlin & Hillier (2010)	Rhizocorallium isp.	Loughlin & Hillier (2010)
713	United Kingdom	St.Non's Sandstone	Stage 2	Stage 2	Poor	Marginal marine - delta	Teichichnus isp.	Certain Identification	Loughlin & Hillier (2010)	Teichichnus isp.	Loughlin & Hillier (2010)
714	United Kingdom	Stable Pit	Fortunian	Fortunian	Poor	Not Defined	Arenicolites isp.	Not Figured	McIlroy et al. (1998)	Arenicolites isp.	McIlroy et al. (1998)
715	United Kingdom	Swithland Camp	Fortunian	Fortunian	Poor	Not Defined	None identified	Certain Identification	McIlroy et al. (1998)	None identified	McIlroy et al. (1998)
716	United States of America	Hampton	Stage 2	Stage 2	Poor	Tide dominated - subtidal	Cruziana isp.	Not Figured	Walker & Driese (1991)	Cruziana isp.	Walker & Driese (1991)
717	United States of America	Hampton	Stage 2	Stage 2	Poor	Tide dominated - subtidal	Planolites isp.	Not Figured	Walker & Driese (1991)	Planolites isp.	Walker & Driese (1991)
718	United States of America	Hampton	Stage 2	Stage 2	Poor	Tide dominated - subtidal	Skolithos isp.	Not Figured	Walker & Driese (1991)	Skolithos isp.	Walker & Driese (1991)
719	United States of America	Lower Wood Canyon	Fortunian	Fortunian	Good	Shallow marine	Treptichnus pedum	Certain Identification	Hagadorn & Waggoner (2000)	Treptichnus pedum	Hagadorn & Waggoner (2000)
720	United States of America	Lower Wood Canyon	Fortunian	Fortunian	Good	Shallow marine	Didymaulichnus miettensis	Certain Identification	Jensen et al. (2002)	Didymaulichnus miettensis	Jensen et al. (2002)
721	United States of America	Lower Wood Canyon	Fortunian	Fortunian	Good	Shallow marine	Palaeophycus isp.	Certain Identification	Jensen et al. (2002)	Palaeophycus isp.	Jensen et al. (2002)
722	United States of America	Lower Wood Canyon	Fortunian	Fortunian	Good	Shallow marine	Taphrhelminthopsis circularis	Very Uncertain Ichnogenera	Jensen et al. (2002)	Taphrhelminthopsis circularis	Jensen et al. (2002)
723	United States of America	Lower Wood Canyon	Fortunian	Fortunian	Good	Shallow marine	Monomorphichnus isp.	Very Uncertain Ichnogenera	Jensen et al. (2002)	Monomorphichnus isp.	Jensen et al. (2002)
724	United States of America	Lower Wood Canyon	Fortunian	Fortunian	Good	Shallow marine	Rusophycus isp.	Certain Identification	Jensen et al. (2002)	Rusophycus isp.	Jensen et al. (2002)
725	United States of America	Lower Wood Canyon	Fortunian	Fortunian	Good	Shallow marine	Treptichnus pedum	Certain Identification	Jensen et al. (2002)	Treptichnus pedum	Jensen et al. (2002)
726	United States of America	Lower Wood Canyon	Fortunian	Fortunian	Good	Shallow marine	Didymaulichnus miettensis	Certain Identification	Jensen et al. (2002)	Didymaulichnus miettensis	Jensen et al. (2002)
727	United States of America	Lower Wood Canyon	Fortunian	Fortunian	Good	Shallow marine	Treptichnus pedum	Certain Identification	Jensen et al. (2002)	Treptichnus pedum	Jensen et al. (2002)
728	United States of America	Lower Wood Canyon	Fortunian	Fortunian	Good	Shallow marine	Zoophycos isp.	Not Assessed	Sappenfield et al. (2012)	Zoophycos isp.	Sappenfield et al. (2012)
729	United States of America	Middle Deep Spring	Fortunian	Fortunian	Good	Wave dominated - offshore	Plagiogamus isp.	Not Figured	Corsetti & Hagadorn (2003)	Plagiogamus isp.	Corsetti & Hagadorn (2003)
730	United States of America	Middle Deep Spring	Fortunian	Fortunian	Good	Wave dominated - offshore	Planolites isp.	Not Figured	Corsetti & Hagadorn (2003)	Planolites isp.	Corsetti & Hagadorn (2003)
731	United States of America	Middle Deep Spring	Fortunian	Fortunian	Good	Wave dominated - offshore	Treptichnus pedum	Not Figured	Corsetti & Hagadorn (2003)	Treptichnus pedum	Corsetti & Hagadorn (2003)
732	United States of America	Nichols	Stage 2	Stage 2	Poor	Wave dominated - offshore	Diplocraterion isp.	Not Figured	Walker & Driese (1991)	Diplocraterion isp.	Walker & Driese (1991)
733	United States of America	Nichols	Stage 2	Stage 2	Poor	Wave dominated - offshore	Palaeophycus isp.	Not Figured	Walker & Driese (1991)	Palaeophycus isp.	Walker & Driese (1991)
734	United States of America	Nichols	Stage 2	Stage 2	Poor	Wave dominated - offshore	Planolites isp.	Not Figured	Walker & Driese (1991)	Planolites isp.	Walker & Driese (1991)
735	United States of America	Nichols	Stage 2	Stage 2	Poor	Wave dominated - offshore	Planolites isp.	Not Figured	Walker & Driese (1991)	Planolites isp.	Walker & Driese (1991)
736	United States of America	Nichols	Stage 2	Stage 2	Poor	Wave dominated - offshore	Skolithos isp.	Not Figured	Walker & Driese (1991)	Skolithos isp.	Walker & Driese (1991)
737	United States of America	Unicoi	Fortunian	Fortunian	Poor	Shallow marine	Palaeophycus isp.	Not Figured	Walker & Driese (1991)	Palaeophycus isp.	Walker & Driese (1991)
738	United States of America	Upper Deep Spring	Fortunian	Stage 2	Reasonable	Wave dominated - offshore	Diplichnites isp.	Certain Identification	Alpert (1976)	Diplichnites isp.	Alpert (1976)
739	United States of America	Upper Deep Spring	Fortunian	Stage 2	Reasonable	Wave dominated - offshore	Monomorphichnus multilineatus	Certain Identification	Alpert (1976)	Monomorphichnus multilineatus	Alpert (1976)
740	United States of America	Upper Deep Spring	Fortunian	Stage 2	Reasonable	Wave dominated - offshore	None identified	Certain Identification	Buatois & Mangano (unpub)	Skolithos bulbus	Alpert (1975)
741	United States of America	Upper Deep Spring	Fortunian	Stage 2	Reasonable	Wave dominated - offshore	Planolites montanus	Certain Identification	Alpert (1975)	Planolites montanus	Alpert (1975)
742	United States of America	Upper Deep Spring	Fortunian	Stage 2	Reasonable	Wave dominated - offshore	Rusophycus isp.	Certain Identification	Alpert (1976)	Rusophycus isp.	Alpert (1976)
743	United States of America	Upper Deep Spring	Fortunian	Stage 2	Good	Wave dominated - offshore	Rusophycus isp.	Certain Identification	Alpert (1976)	Rusophycus isp.	Alpert (1976)
744	United States of America	Upper Deep Spring	Fortunian	Stage 2	Good	Wave dominated - offshore	Cruziana isp.	Certain Identification	Corsetti & Hagadorn (2003)	Cruziana isp.	Corsetti & Hagadorn (2003)
745	United States of America	Upper Deep Spring	Fortunian	Stage 2	Good	Wave dominated - offshore	Rusophycus isp.	Certain Identification	Corsetti & Hagadorn (2003)	Rusophycus isp.	Corsetti & Hagadorn (2003)
746	United States of America	Upper Deep Spring	Fortunian	Stage 2	Good	Wave dominated - offshore	Treptichnus pedum	Certain Identification	Corsetti & Hagadorn (2003)	Treptichnus pedum	Corsetti & Hagadorn (2003)
747	United States of America	Yadkin Greywacke	Fortunian	Fortunian	Good	Deep Marine	None identified	Certain Identification	Seilacher et al. (2005)	Monocraterion isp.	Gibson (1989)
748	Uruguay	Cerro Victoria	Fortunian	Fortunian	Good	Shallow marine - reef	None identified	Certain Identification	Buatois & Mangano (unpub)	Gyrolithes isp.	Sprechmann et al. (2004)
749	Uruguay	Cerro Victoria	Fortunian	Fortunian	Good	Shallow marine - reef	None identified	Certain Identification	Buatois & Mangano (unpub)	Palaeophycus isp.	Sprechmann et al. (2004)
750	Uruguay	Cerro Victoria	Fortunian	Fortunian	Good	Shallow marine - reef	None identified	Certain Identification	Buatois & Mangano (unpub)	Thalassinoides isp.	Sprechmann et al. (2004)

## Sheet: Epoch2_RawData
Record_ID	Country	Lithostratigraphic Unit	Max Age Description	Min Age Description	Age Reliability	Depositional Environment	Current Ichnotax Classification	Current Ichnotax Certainty	Current Reference	Original Ichnotax Classification	Original Reference
1	China	Wulongqing	Stage 4	Stage 4	Good	Shallow marine - wave dominated	Alcyonidiopsis isp.	Certain Identification	Buatois et al. (2017)	Tomaculum isp.	Weber et al. (2012)
2	France	Pardailhan	Stage 3	Stage 4	Reasonable	Shallow marine - wave dominated	Alcyonidiopsis isp.	Not Assessed	Buatois et al. (2017)	Tomaculum problematicum	Vizcaino et al. (2004)
3	Australia	Arumbera 3	Stage 3	Stage 3	Reasonable	Shallow marine - wave dominated	Archaeonassa fossulata	Certain Identification	Buatois & Mangano (unpub)	Gordia isp.	Walter et al. (1989)
4	Australia	Arumbera 3	Stage 3	Stage 3	Reasonable	Shallow marine - wave dominated	Archaeonassa fossulata	Certain Identification	Buatois & Mangano (unpub)	Gordia isp.	Walter et al. (1989)
5	Australia	Arumbera 4	Stage 3	Stage 3	Reasonable	Marginal marine	Archaeonassa fossulata	Certain Identification	Buatois & Mangano (unpub)	Gordia isp.	Walter et al. (1989)
6	Australia	Arumbera 4	Stage 3	Stage 3	Reasonable	Marginal marine	Archaeonassa fossulata	Certain Identification	Buatois & Mangano (unpub)	Gordia isp.	Walter et al. (1989)
7	Pakistan	Magnesian Shales	Stage 4	Stage 4	Good	Wave dominated - offshore	Archaeonassa fossulata	Uncertain Ichnospecies	Buatois & Mangano (unpub)	Scolicia sardoa	Schindewolf & Seilacher (1955)
8	Pakistan	Magnesian Shales	Stage 4	Stage 4	Good	Wave dominated - offshore	Archaeonassa fossulata	Uncertain Ichnospecies	Buatois & Mangano (unpub)	Scolicia sardoa	Schindewolf & Seilacher (1955)
9	Pakistan	Magnesian Shales	Stage 4	Stage 4	Good	Wave dominated - offshore	Archaeonassa fossulata	Uncertain Ichnospecies	Buatois & Mangano (unpub)	Scolicia sardoa	Schindewolf & Seilacher (1955)
10	Poland	Ocieseki	Stage 3	Stage 4	Reasonable	Offshore - transition	Archaeonassa fossulata	Certain Identification	Buatois & Mangano (unpub)	Helminthopsis hieroglyphica	Orlowski & Zylinska (2002)
11	Greenland	Buen	Stage 3	Stage 4	Reasonable	Shallow marine	Archaeonassa isp.	Certain Identification	Buatois & Mangano (unpub)	Palaeobullia isp.	Bryant & Pickerill (1990)
12	Argentina	Unnamed Argentinian Precordillera Olistolith	Stage 3	Stage 4	Reasonable	Intertidal - tidal flat	Arenicolites isp.	Certain Identification	Astini et al. (2000)	Arenicolites isp.	Astini et al. (2000)
13	Australia	Arumbera 3	Stage 3	Stage 3	Reasonable	Wave dominated - shoreface	Arenicolites isp.	Certain Identification	Baghiyan-Yazd (1998)	Arenicolites isp.	Baghiyan-Yazd (1998)
14	Australia	Arumbera 3	Stage 3	Stage 3	Reasonable	Wave dominated - shoreface	Arenicolites isp.	Certain Identification	Baghiyan-Yazd (1998)	Arenicolites isp.	Baghiyan-Yazd (1998)
15	Australia	Arumbera 3	Stage 3	Stage 3	Reasonable	Wave dominated - shoreface	Arenicolites isp.	Certain Identification	Baghiyan-Yazd (1998)	Arenicolites isp.	Baghiyan-Yazd (1998)
16	Australia	Arumbera 4	Stage 3	Stage 3	Reasonable	Marginal marine	Arenicolites isp.	Certain Identification	Baghiyan-Yazd (1998)	Arenicolites isp.	Baghiyan-Yazd (1998)
17	Australia	Arumbera 4	Stage 3	Stage 3	Reasonable	Marginal marine	Arenicolites isp.	Certain Identification	Baghiyan-Yazd (1998)	Arenicolites isp.	Baghiyan-Yazd (1998)
18	Australia	Arumbera 4	Stage 3	Stage 3	Reasonable	Marginal marine	Arenicolites isp.	Certain Identification	Baghiyan-Yazd (1998)	Arenicolites isp.	Baghiyan-Yazd (1998)
19	Australia	Donkey Creek Beds	Stage 3	Stage 3	Reasonable	Shallow marine	Arenicolites isp.	Certain Identification	Baghiyan-Yazd (1998)	Arenicolites isp.	Baghiyan-Yazd (1998)
20	Canada	Wiwaxy Peaks	Stage 3	Stage 4	Reasonable	Tide dominated - subtidal	Arenicolites isp.	Certain Identification	Desjardins et al. (2010b)	Arenicolites isp.	Desjardins et al. (2010b)
21	Canada	Wiwaxy Peaks	Stage 3	Stage 4	Reasonable	Tide dominated - subtidal	Arenicolites isp.	Certain Identification	Desjardins et al. (2010b)	Arenicolites isp.	Desjardins et al. (2010b)
22	Canada	Wiwaxy Peaks	Stage 3	Stage 4	Reasonable	Tide dominated - subtidal	Arenicolites isp.	Certain Identification	Desjardins et al. (2010b)	Arenicolites isp.	Desjardins et al. (2010b)
23	Canada	Wiwaxy Peaks	Stage 3	Stage 4	Reasonable	Tide dominated - subtidal	Arenicolites isp.	Certain Identification	Desjardins et al. (2010b)	Arenicolites isp.	Desjardins et al. (2010b)
24	Canada	Wiwaxy Peaks	Stage 3	Stage 4	Reasonable	Tide dominated - subtidal	Arenicolites isp.	Certain Identification	Desjardins et al. (2010b)	Arenicolites isp.	Desjardins et al. (2010b)
25	Canada	Wiwaxy Peaks	Stage 3	Stage 4	Reasonable	Tide dominated - subtidal	Arenicolites isp.	Certain Identification	Desjardins et al. (2010b)	Arenicolites isp.	Desjardins et al. (2010b)
26	Canada	Wiwaxy Peaks	Stage 3	Stage 4	Reasonable	Tide dominated - subtidal	Arenicolites isp.	Certain Identification	Desjardins et al. (2010b)	Arenicolites isp.	Desjardins et al. (2010b)
27	Canada	Wiwaxy Peaks	Stage 3	Stage 4	Reasonable	Tide dominated - subtidal	Arenicolites isp.	Certain Identification	Desjardins et al. (2010b)	Arenicolites isp.	Desjardins et al. (2010b)
28	China	Guanshan	Stage 4	Stage 4	Good	Wave dominated - shoreface	Arenicolites isp.	Not Figured	Zhu (1997)	Arenicolites isp.	Zhu (1997)
29	China	Jialaodong	Stage 3	Stage 3	Good	Wave dominated - offshore	Arenicolites isp.	Certain Identification	Li & Yang (1988)	Arenicolites isp.	Li & Yang (1988)
30	China	Jialaodong	Stage 3	Stage 3	Good	Wave dominated - offshore	Arenicolites isp.	Certain Identification	Li & Yang (1988)	Arenicolites isp.	Li & Yang (1988)
31	China	Xinji	Stage 3	Stage 3	Good	Offshore - transition	Arenicolites isp.	Certain Identification	Miao & Zhu (2014)	Arenicolites isp.	Miao & Zhu (2014)
32	China	Yu'anshan	Stage 3	Stage 3	Good	Offshore - transition	Arenicolites isp.	Not Figured	Zhu (1997)	Arenicolites isp.	Zhu (1997)
33	India	Arkosic Sandstone	Stage 4	Stage 4	Reasonable	Shallow marine	Arenicolites isp.	Certain Identification	Bhargava et al. (1998)	Arenicolites isp.	Bhargava et al. (1998)
34	India	Sankholi	Stage 3	Stage 4	Poor	Shallow marine	Arenicolites isp.	Certain Identification	Bhargava et al. (1998)	Arenicolites isp.	Bhargava et al. (1998)
35	India	Sankholi	Stage 3	Stage 4	Poor	Shallow marine	Arenicolites isp.	Certain Identification	Bhargava et al. (1998)	Arenicolites isp.	Bhargava et al. (1998)
36	Ireland	Drumleck	Stage 3	Stage 4	Good	Shallow marine	Arenicolites isp.	Certain Identification	Crimes (1976)	Arenicolites isp.	Crimes (1976)
37	Ireland	Hippy Hole	Stage 3	Stage 4	Good	Shallow marine	Arenicolites isp.	Certain Identification	Crimes (1976)	Arenicolites isp.	Crimes (1976)
38	Poland	Ocieseki	Stage 3	Stage 4	Reasonable	Offshore - transition	Arenicolites isp.	Certain Identification	Orlowski (1989)	Arenicolites isp.	Orlowski (1989)
39	Poland	Ocieseki	Stage 3	Stage 4	Reasonable	Offshore - transition	Arenicolites isp.	Certain Identification	Orlowski (1989)	Arenicolites isp.	Orlowski (1989)
40	Poland	Ocieseki	Stage 3	Stage 4	Reasonable	Offshore - transition	Arenicolites isp.	Certain Identification	Orlowski (1989)	Arenicolites isp.	Orlowski (1989)
41	Poland	Upper Ocieseki	Stage 3	Stage 4	Good	Shoreface - lower shoreface	Arenicolites isp.	Certain Identification	Stachacz (2016)	Arenicolites isp.	Stachacz (2016)
42	Poland	Upper Ocieseki	Stage 3	Stage 4	Good	Shoreface - lower shoreface	Arenicolites isp.	Certain Identification	Stachacz (2016)	Arenicolites isp.	Stachacz (2016)
43	Poland	Upper Ocieseki	Stage 3	Stage 4	Good	Shoreface - lower shoreface	Arenicolites isp.	Certain Identification	Stachacz (2016)	Arenicolites isp.	Stachacz (2016)
44	Spain	Castanal beds	Stage 3	Stage 3	Poor	Tide dominated - subtidal	Arenicolites isp.	Not Figured	Crimes et al. (1977)	Arenicolites isp.	Crimes et al. (1977)
45	United Kingdom	Caerfai Bay Shales	Stage 3	Stage 3	Good	Marginal marine - delta	Arenicolites isp.	Certain Identification	Loughlin & Hillier (2010)	Arenicolites isp.	Loughlin & Hillier (2010)
46	Poland	Lower Ocieseki	Stage 3	Stage 4	Good	Offshore - transition	Arthraria isp.	Certain Identification	Stachacz (2016)	Arthraria isp.	Stachacz (2016)
47	Poland	Kaplonosy	Stage 3	Stage 3	Good	Shallow marine - wave dominated	Arthrophycus strictus	Certain Identification	Paczesna (1996)	Arthrophycus strictus	Paczesna (1996)
48	United States of America	Harkless	Stage 3	Stage 4	Good	Offshore - transition	Asteriacites lumbricalis	Certain Identification	Buatois & Mangano (unpub)	Asteriacites isp.	Alpert (1976)
49	Poland	Ocieseki	Stage 3	Stage 4	Reasonable	Offshore - transition	Asterosoma isp.	Certain Identification	Buatois et al. (2017)	Asterophycus isp.	Orlowski & Zylinska (2002)
50	United States of America	Addy Quartzite	Stage 3	Stage 3	Reasonable	Tide dominated - subtidal	Asterosoma isp.	Certain Identification	Graham (2011)	Asterosoma isp.	Graham (2011)
51	China	Guanshan	Stage 4	Stage 4	Reasonable	Shoreface - lower shoreface	Astropolichnus hispanicus	Not Figured	Hu et al. (2010)	Astropolichnus hispanicus	Hu et al. (2010)
52	France	Pardailhan	Stage 3	Stage 4	Reasonable	Shallow marine - wave dominated	Astropolichnus hispanicus	Not Assessed	Vizcaino et al. (2004)	Astropolichnus hispanicus	Vizcaino et al. (2004)
53	France	Saint-Jean-de-la-Riviere	Stage 3	Stage 3	Reasonable	Platform - inner	Astropolichnus hispanicus	Certain Identification	Pillola et al. (1994)	Astropolichnus hispanicus	Pillola et al. (1994)
54	India	Sankholi	Stage 3	Stage 4	Poor	Shallow marine	Astropolichnus hispanicus	Certain Identification	Bhargava et al. (1998)	Astropolichnus hispanicus	Bhargava et al. (1998)
55	Italy	Bithia	Stage 3	Stage 3	Reasonable	Wave dominated - shoreface	Astropolichnus hispanicus	Certain Identification	Pillola et al. (1994)	Astropolichnus hispanicus	Pillola et al. (1994)
56	Italy	Bithia	Stage 3	Stage 3	Reasonable	Wave dominated - shoreface	Astropolichnus hispanicus	Certain Identification	Pillola et al. (1994)	Astropolichnus hispanicus	Pillola et al. (1994)
57	Poland	Lower Ocieseki	Stage 3	Stage 4	Good	Offshore - transition	Astropolichnus hispanicus	Certain Identification	Stachacz (2016)	Astropolichnus hispanicus	Stachacz (2016)
58	Spain	Azorejo Sandstone	Stage 3	Stage 3	Good	Offshore - transition	Astropolichnus hispanicus	Not Figured	Brasier et al. (1979)	Astropolichnus hispanicus	Brasier et al. (1979)
59	United States of America	Montenegro	Stage 3	Stage 3	Good	Shallow marine - wave dominated	Astropolichnus hispanicus	Certain Identification	Pemberton et al. (1988)	Astropolithon isp.	Alpert (1976)
60	Spain	Castanal beds	Stage 3	Stage 3	Poor	Tide dominated - subtidal	Astropolithon hispanicus	Certain Identification	Crimes et al. (1977)	Astropolithon hispanicus	Crimes et al. (1977)
61	Spain	Vegado Limestone	Stage 4	Stage 4	Reasonable	Intertidal - tidal flat	Astropolithon hispanicus	Certain Identification	Crimes et al. (1977)	Astropolithon hispanicus	Crimes et al. (1977)
62	Poland	Kamieniec	Stage 3	Stage 4	Reasonable	Wave dominated - shelf	Bergaueria baltica	Certain Identification	Orlowski & Zylinska (2002)	Bergaueria baltica	Orlowski & Zylinska (2002)
63	Poland	Ocieseki	Stage 3	Stage 4	Reasonable	Offshore - transition	Bergaueria baltica	Certain Identification	Orlowski & Zylinska (2002)	Bergaueria baltica	Orlowski & Zylinska (2002)
64	Canada	Moraine Lake	Stage 3	Stage 4	Reasonable	Delta - tide dominated	Bergaueria hemisphaerica	Certain Identification	Desjardins et al. (2010b)	Bergaueria hemisphaerica	Desjardins et al. (2010b)
65	Canada	Moraine Lake	Stage 3	Stage 4	Reasonable	Delta - tide dominated	Bergaueria hemisphaerica	Certain Identification	Desjardins et al. (2010b)	Bergaueria hemisphaerica	Desjardins et al. (2010b)
66	Canada	Moraine Lake	Stage 3	Stage 4	Reasonable	Delta - tide dominated	Bergaueria hemisphaerica	Certain Identification	Desjardins et al. (2010b)	Bergaueria hemisphaerica	Desjardins et al. (2010b)
67	Canada	Moraine Lake	Stage 3	Stage 4	Reasonable	Delta - tide dominated	Bergaueria hemisphaerica	Certain Identification	Desjardins et al. (2010b)	Bergaueria hemisphaerica	Desjardins et al. (2010b)
68	Canada	Moraine Lake	Stage 3	Stage 4	Reasonable	Delta - tide dominated	Bergaueria hemisphaerica	Certain Identification	Desjardins et al. (2010b)	Bergaueria hemisphaerica	Desjardins et al. (2010b)
69	Canada	Moraine Lake	Stage 3	Stage 4	Reasonable	Delta - tide dominated	Bergaueria hemisphaerica	Certain Identification	Desjardins et al. (2010b)	Bergaueria hemisphaerica	Desjardins et al. (2010b)
70	Canada	Moraine Lake	Stage 3	Stage 4	Reasonable	Delta - tide dominated	Bergaueria hemisphaerica	Certain Identification	Desjardins et al. (2010b)	Bergaueria hemisphaerica	Desjardins et al. (2010b)
71	Canada	Moraine Lake	Stage 3	Stage 4	Reasonable	Delta - tide dominated	Bergaueria hemisphaerica	Certain Identification	Desjardins et al. (2010b)	Bergaueria hemisphaerica	Desjardins et al. (2010b)
72	Canada	Unfefined Upper Niddery Lake	Stage 3	Stage 4	Poor	Deep Marine - turbidite system	Bergaueria hemisphaerica	Certain Identification	Hofmann et al. (1994)	Bergaueria hemisphaerica	Hofmann et al. (1994)
73	Spain	Cayetano beds	Stage 3	Stage 3	Poor	Tide dominated - subtidal	Bergaueria hemisphaerica	Certain Identification	Crimes et al. (1977)	Bergaueria hemisphaerica	Crimes et al. (1977)
74	Australia	Donkey Creek Beds	Stage 3	Stage 3	Reasonable	Shallow marine	Bergaueria isp.	Certain Identification	Walter et al. (1989)	Bergaueria isp.	Walter et al. (1989)
75	Australia	Donkey Creek Beds	Stage 3	Stage 3	Reasonable	Shallow marine	Bergaueria isp.	Certain Identification	Baghiyan-Yazd (1998)	Bergaueria isp.	Baghiyan-Yazd (1998)
76	Canada	Wiwaxy Peaks	Stage 3	Stage 4	Reasonable	Tide dominated - subtidal	Bergaueria isp.	Certain Identification	Desjardins et al. (2010b)	Bergaueria isp.	Desjardins et al. (2010b)
77	Canada	Wiwaxy Peaks	Stage 3	Stage 4	Reasonable	Tide dominated - subtidal	Bergaueria isp.	Certain Identification	Desjardins et al. (2010b)	Bergaueria isp.	Desjardins et al. (2010b)
78	Canada	Wiwaxy Peaks	Stage 3	Stage 4	Reasonable	Tide dominated - subtidal	Bergaueria isp.	Certain Identification	Desjardins et al. (2010b)	Bergaueria isp.	Desjardins et al. (2010b)
79	Canada	Wiwaxy Peaks	Stage 3	Stage 4	Reasonable	Tide dominated - subtidal	Bergaueria isp.	Certain Identification	Desjardins et al. (2010b)	Bergaueria isp.	Desjardins et al. (2010b)
80	Canada	Wiwaxy Peaks	Stage 3	Stage 4	Reasonable	Tide dominated - subtidal	Bergaueria isp.	Certain Identification	Desjardins et al. (2010b)	Bergaueria isp.	Desjardins et al. (2010b)
81	Canada	Wiwaxy Peaks	Stage 3	Stage 4	Reasonable	Tide dominated - subtidal	Bergaueria isp.	Certain Identification	Desjardins et al. (2010b)	Bergaueria isp.	Desjardins et al. (2010b)
82	Canada	Wiwaxy Peaks	Stage 3	Stage 4	Reasonable	Tide dominated - subtidal	Bergaueria isp.	Certain Identification	Desjardins et al. (2010b)	Bergaueria isp.	Desjardins et al. (2010b)
83	Canada	Wiwaxy Peaks	Stage 3	Stage 4	Reasonable	Tide dominated - subtidal	Bergaueria isp.	Certain Identification	Desjardins et al. (2010b)	Bergaueria isp.	Desjardins et al. (2010b)
84	Italy	Bithia	Stage 3	Stage 3	Reasonable	Wave dominated - shoreface	Bergaueria isp.	Not Figured	Pillola et al. (1994)	Bergaueria isp.	Pillola et al. (1994)
85	Italy	Bithia	Stage 3	Stage 3	Reasonable	Wave dominated - shoreface	Bergaueria isp.	Not Figured	Pillola et al. (1994)	Bergaueria isp.	Pillola et al. (1994)
86	Poland	Kaplonosy	Stage 3	Stage 3	Good	Shallow marine - wave dominated	Bergaueria isp.	Certain Identification	Paczesna (1996)	Bergaueria isp.	Paczesna (1996)
87	United States of America	Harkless	Stage 3	Stage 4	Good	Wave dominated - offshore	Bergaueria isp.	Not Figured	Bailey et al. (2006)	Bergaueria isp.	Bailey et al. (2006)
88	United States of America	Upper Wood Canyon	Stage 3	Stage 3	Good	Shallow marine	Bergaueria isp.	Not Assessed	Mata et al. (2012)	Bergaueria isp.	Mata et al. (2012)
89	Canada	Moraine Lake	Stage 3	Stage 4	Reasonable	Delta - tide dominated	Bergaueria perata	Certain Identification	Desjardins et al. (2010b)	Bergaueria perata	Desjardins et al. (2010b)
90	Canada	Moraine Lake	Stage 3	Stage 4	Reasonable	Delta - tide dominated	Bergaueria perata	Certain Identification	Desjardins et al. (2010b)	Bergaueria perata	Desjardins et al. (2010b)
91	Canada	Moraine Lake	Stage 3	Stage 4	Reasonable	Delta - tide dominated	Bergaueria perata	Certain Identification	Desjardins et al. (2010b)	Bergaueria perata	Desjardins et al. (2010b)
92	Canada	Moraine Lake	Stage 3	Stage 4	Reasonable	Delta - tide dominated	Bergaueria perata	Certain Identification	Desjardins et al. (2010b)	Bergaueria perata	Desjardins et al. (2010b)
93	Canada	Moraine Lake	Stage 3	Stage 4	Reasonable	Delta - tide dominated	Bergaueria perata	Certain Identification	Desjardins et al. (2010b)	Bergaueria perata	Desjardins et al. (2010b)
94	Canada	Moraine Lake	Stage 3	Stage 4	Reasonable	Delta - tide dominated	Bergaueria perata	Certain Identification	Desjardins et al. (2010b)	Bergaueria perata	Desjardins et al. (2010b)
95	Canada	Moraine Lake	Stage 3	Stage 4	Reasonable	Delta - tide dominated	Bergaueria perata	Certain Identification	Desjardins et al. (2010b)	Bergaueria perata	Desjardins et al. (2010b)
96	Canada	Moraine Lake	Stage 3	Stage 4	Reasonable	Delta - tide dominated	Bergaueria perata	Certain Identification	Desjardins et al. (2010b)	Bergaueria perata	Desjardins et al. (2010b)
97	India	Dhaulagiri	Stage 3	Stage 4	Reasonable	Shallow marine - tide dominated	Bergaueria perata	Not Assessed	Singh et al. (2014)	Bergaueria perata	Singh et al. (2014)
98	Poland	Kamieniec	Stage 3	Stage 4	Reasonable	Wave dominated - shelf	Bergaueria perata	Certain Identification	Orlowski & Zylinska (2002)	Bergaueria perata	Orlowski & Zylinska (2002)
99	Poland	Kamieniec	Stage 3	Stage 4	Reasonable	Wave dominated - shelf	Bergaueria perata	Certain Identification	Orlowski & Zylinska (2002)	Bergaueria perata	Orlowski & Zylinska (2002)
100	Poland	Lower Ocieseki	Stage 3	Stage 4	Good	Offshore - transition	Bergaueria perata	Certain Identification	Stachacz (2016)	Bergaueria perata	Stachacz (2016)
101	Poland	Lower Ocieseki	Stage 3	Stage 4	Good	Offshore - transition	Bergaueria perata	Certain Identification	Stachacz (2016)	Bergaueria perata	Stachacz (2016)
102	Poland	Ocieseki	Stage 3	Stage 4	Reasonable	Offshore - transition	Bergaueria perata	Certain Identification	Orlowski & Zylinska (2002)	Bergaueria perata	Orlowski & Zylinska (2002)
103	Poland	Ocieseki	Stage 3	Stage 4	Reasonable	Offshore - transition	Bergaueria perata	Certain Identification	Orlowski & Zylinska (2002)	Bergaueria perata	Orlowski & Zylinska (2002)
104	Poland	Upper Ocieseki	Stage 3	Stage 4	Good	Offshore - transition	Bergaueria perata	Certain Identification	Stachacz (2016)	Bergaueria perata	Stachacz (2016)
105	Spain	Cayetano beds	Stage 3	Stage 3	Poor	Tide dominated - subtidal	Bergaueria perata	Uncertain Ichnospecies	Crimes et al. (1977)	Bergaueria perata	Crimes et al. (1977)
106	Spain	Pedroche	Stage 3	Stage 3	Reasonable	Shallow marine - platform	Bergaueria perata	Certain Identification	Gamez-Vintaned et al. (2006)	Bergaueria perata	Gamez-Vintaned et al. (2006)
107	Sweden	Mickwitzia Sandstone	Stage 3	Stage 4	Reasonable	Tide dominated - subtidal	Bergaueria perata	Certain Identification	Jensen (1997)	Bergaueria perata	Jensen (1997)
108	Sweden	Mickwitzia Sandstone	Stage 3	Stage 4	Reasonable	Tide dominated - subtidal	Bergaueria perata	Certain Identification	Jensen (1997)	Bergaueria perata	Jensen (1997)
109	Sweden	Mickwitzia Sandstone	Stage 3	Stage 4	Reasonable	Tide dominated - subtidal	Bergaueria perata	Certain Identification	Jensen (1997)	Bergaueria perata	Jensen (1997)
110	Sweden	Mickwitzia Sandstone	Stage 3	Stage 4	Reasonable	Tide dominated - subtidal	Bergaueria perata	Certain Identification	Jensen (1997)	Bergaueria perata	Jensen (1997)
111	Canada	Moraine Lake	Stage 3	Stage 4	Reasonable	Delta - tide dominated	Bergaueria radiata	Certain Identification	Desjardins et al. (2010b)	Bergaueria radiata	Desjardins et al. (2010b)
112	Canada	Moraine Lake	Stage 3	Stage 4	Reasonable	Delta - tide dominated	Bergaueria radiata	Certain Identification	Desjardins et al. (2010b)	Bergaueria radiata	Desjardins et al. (2010b)
113	Canada	Moraine Lake	Stage 3	Stage 4	Reasonable	Delta - tide dominated	Bergaueria radiata	Certain Identification	Desjardins et al. (2010b)	Bergaueria radiata	Desjardins et al. (2010b)
114	Canada	Moraine Lake	Stage 3	Stage 4	Reasonable	Delta - tide dominated	Bergaueria radiata	Certain Identification	Desjardins et al. (2010b)	Bergaueria radiata	Desjardins et al. (2010b)
115	Canada	Moraine Lake	Stage 3	Stage 4	Reasonable	Delta - tide dominated	Bergaueria radiata	Certain Identification	Desjardins et al. (2010b)	Bergaueria radiata	Desjardins et al. (2010b)
116	Canada	Moraine Lake	Stage 3	Stage 4	Reasonable	Delta - tide dominated	Bergaueria radiata	Certain Identification	Desjardins et al. (2010b)	Bergaueria radiata	Desjardins et al. (2010b)
117	Canada	Moraine Lake	Stage 3	Stage 4	Reasonable	Delta - tide dominated	Bergaueria radiata	Certain Identification	Desjardins et al. (2010b)	Bergaueria radiata	Desjardins et al. (2010b)
118	Canada	Moraine Lake	Stage 3	Stage 4	Reasonable	Delta - tide dominated	Bergaueria radiata	Certain Identification	Desjardins et al. (2010b)	Bergaueria radiata	Desjardins et al. (2010b)
119	United States of America	Harkless	Stage 3	Stage 4	Good	Offshore - transition	Bergaueria radiata	Certain Identification	Alpert (1973)	Bergaueria radiata	Alpert (1973)
120	United States of America	Harkless	Stage 3	Stage 4	Good	Offshore - transition	Bergaueria radiata	Certain Identification	Alpert (1973)	Bergaueria radiata	Alpert (1973)
121	United States of America	Harkless	Stage 3	Stage 4	Good	Offshore - transition	Bergaueria radiata	Certain Identification	Alpert (1973)	Bergaueria radiata	Alpert (1973)
122	United States of America	Latham Shale	Stage 4	Stage 4	Reasonable	Wave dominated - shelf	Bergaueria radiata	Certain Identification	Alpert (1973)	Bergaueria radiata	Alpert (1973)
123	United States of America	Upper Poleta	Stage 3	Stage 4	Good	Wave dominated - shoreface	Bergaueria radiata	Certain Identification	Alpert (1973)	Bergaueria radiata	Alpert (1973)
124	United States of America	Upper Poleta	Stage 3	Stage 4	Good	Wave dominated - shoreface	Bergaueria radiata	Certain Identification	Alpert (1973)	Bergaueria radiata	Alpert (1973)
125	Sweden	Mickwitzia Sandstone	Stage 3	Stage 4	Reasonable	Tide dominated - subtidal	Bergaueria sucta	Certain Identification	Jensen (1997)	Bergaueria sucta	Jensen (1997)
126	Sweden	Mickwitzia Sandstone	Stage 3	Stage 4	Reasonable	Tide dominated - subtidal	Bergaueria sucta	Certain Identification	Jensen (1997)	Bergaueria sucta	Jensen (1997)
127	Pakistan	Magnesian Shales	Stage 4	Stage 4	Good	Wave dominated - offshore	Bifungites isp.	Certain Identification	Schindewolf & Seilacher (1955)	Bifungites isp.	Schindewolf & Seilacher (1955)
128	Poland	Ocieseki	Stage 3	Stage 4	Reasonable	Offshore - transition	Bifungites isp.	Very Uncertain Ichnogenera	Orlowski & Zylinska (2002)	Bifungites isp.	Orlowski & Zylinska (2002)
129	India	Dhaulagiri	Stage 3	Stage 4	Reasonable	Shallow marine	Body fossil	Certain Identification	Haines (2000)	Palaeopascichnus isp.	Tiwari et al. (2013)
130	United States of America	Addy Quartzite	Stage 3	Stage 3	Reasonable	Tide dominated - subtidal	Cheiichnus gothicus	Certain Identification	Graham (2011)	Cheiichnus gothicus	Graham (2011)
131	United States of America	Addy Quartzite	Stage 3	Stage 3	Reasonable	Tide dominated - subtidal	Cheiichnus gothicus	Certain Identification	Graham (2011)	Cheiichnus gothicus	Graham (2011)
132	Canada	Lake Louise	Stage 3	Stage 3	Reasonable	Tide dominated - subtidal	Cheiichnus isp.	Certain Identification	Desjardins et al. (2010b)	Cheiichnus isp.	Desjardins et al. (2010b)
133	Canada	Lake Louise	Stage 3	Stage 3	Reasonable	Tide dominated - subtidal	Cheiichnus isp.	Certain Identification	Desjardins et al. (2010b)	Cheiichnus isp.	Desjardins et al. (2010b)
134	Canada	Lake Louise	Stage 3	Stage 3	Reasonable	Tide dominated - subtidal	Cheiichnus isp.	Certain Identification	Desjardins et al. (2010b)	Cheiichnus isp.	Desjardins et al. (2010b)
135	Canada	Lake Louise	Stage 3	Stage 3	Reasonable	Tide dominated - subtidal	Cheiichnus isp.	Certain Identification	Desjardins et al. (2010b)	Cheiichnus isp.	Desjardins et al. (2010b)
136	Canada	Lake Louise	Stage 3	Stage 3	Reasonable	Tide dominated - subtidal	Cheiichnus isp.	Certain Identification	Desjardins et al. (2010b)	Cheiichnus isp.	Desjardins et al. (2010b)
137	Canada	Lake Louise	Stage 3	Stage 3	Reasonable	Tide dominated - subtidal	Cheiichnus isp.	Certain Identification	Desjardins et al. (2010b)	Cheiichnus isp.	Desjardins et al. (2010b)
138	Canada	Lake Louise	Stage 3	Stage 3	Reasonable	Tide dominated - subtidal	Cheiichnus isp.	Certain Identification	Desjardins et al. (2010b)	Cheiichnus isp.	Desjardins et al. (2010b)
139	China	Guanshan	Stage 4	Stage 4	Good	Wave dominated - shoreface	Chondrites isp.	Not Figured	Zhu (1997)	Chondrites isp.	Zhu (1997)
140	China	Yu'anshan	Stage 3	Stage 3	Good	Offshore - transition	Chondrites isp.	Not Figured	Zhu (1997)	Chondrites isp.	Zhu (1997)
141	Australia	Arumbera 3	Stage 3	Stage 3	Reasonable	Wave dominated - shoreface	Cochlichnus anguineus	Certain Identification	Baghiyan-Yazd (1998)	Cochlichnus anguineus	Baghiyan-Yazd (1998)
142	Australia	Arumbera 3	Stage 3	Stage 3	Reasonable	Wave dominated - shoreface	Cochlichnus anguineus	Certain Identification	Baghiyan-Yazd (1998)	Cochlichnus anguineus	Baghiyan-Yazd (1998)
143	Australia	Arumbera 3	Stage 3	Stage 3	Reasonable	Wave dominated - shoreface	Cochlichnus anguineus	Certain Identification	Buatois & Mangano (unpub)	Cosmorhaphe gracilis	Baghiyan-Yazd (1998)
144	Australia	Arumbera 4	Stage 3	Stage 3	Reasonable	Marginal marine	Cochlichnus anguineus	Certain Identification	Baghiyan-Yazd (1998)	Cochlichnus anguineus	Baghiyan-Yazd (1998)
145	Australia	Donkey Creek Beds	Stage 3	Stage 3	Reasonable	Shallow marine	Cochlichnus anguineus	Certain Identification	Baghiyan-Yazd (1998)	Cochlichnus anguineus	Baghiyan-Yazd (1998)
146	Australia	Donkey Creek Beds	Stage 3	Stage 3	Reasonable	Shallow marine	Cochlichnus anguineus	Certain Identification	Buatois & Mangano (unpub)	Cosmorhaphe gracilis	Baghiyan-Yazd (1998)
147	Canada	Neruokpuk	Stage 3	Stage 4	Poor	Deep Marine - turbidite system	Cochlichnus anguineus	Certain Identification	Buatois & Mangano (unpub)	Cochlichnus isp.	Hofmann et al. (1994)
148	Canada	Neruokpuk	Stage 3	Stage 4	Poor	Deep Marine - turbidite system	Cochlichnus anguineus	Certain Identification	Buatois & Mangano (unpub)	Cochlichnus isp.	Hofmann et al. (1994)
149	India	Dhaulagiri	Stage 3	Stage 4	Reasonable	Shallow marine - tide dominated	Cochlichnus anguineus	Not Assessed	Singh et al. (2014)	Cochlichnus anguineus	Singh et al. (2014)
150	Poland	Lower Ocieseki	Stage 3	Stage 4	Good	Offshore - transition	Cochlichnus anguineus	Certain Identification	Stachacz (2016)	Cochlichnus anguineus	Stachacz (2016)
151	Poland	Ocieseki	Stage 3	Stage 4	Reasonable	Offshore - transition	Cochlichnus anguineus	Certain Identification	Buatois & Mangano (unpub)	Cochlichnus annulatus	Orlowski (1989)
152	Spain	Pedroche	Stage 3	Stage 3	Reasonable	Shallow marine - platform	Cochlichnus anguineus	Certain Identification	Gamez-Vintaned et al. (2006)	Cochlichnus anguineus	Gamez-Vintaned et al. (2006)
153	Spain	Cayetano beds	Stage 3	Stage 3	Poor	Tide dominated - subtidal	Cochlichnus isp.	Certain Identification	Crimes et al. (1977)	Cochlichnus isp.	Crimes et al. (1977)
154	Spain	Pedroche	Stage 3	Stage 3	Reasonable	Shallow marine - platform	Cochlichnus isp.	Certain Identification	Gamez-Vintaned et al. (2006)	Cochlichnus isp.	Gamez-Vintaned et al. (2006)
155	Sweden	Mickwitzia Sandstone	Stage 3	Stage 4	Reasonable	Tide dominated - subtidal	Cochlichnus isp.	Certain Identification	Jensen (1997)	Cochlichnus isp.	Jensen (1997)
156	United States of America	Upper Wood Canyon	Stage 3	Stage 3	Good	Shallow marine	Conichnus isp.	Not Assessed	Mata et al. (2012)	Conichnus isp.	Mata et al. (2012)
157	Canada	Lake Louise	Stage 3	Stage 3	Reasonable	Tide dominated - subtidal	Conostichus isp.	Certain Identification	Desjardins et al. (2010b)	Conostichus isp.	Desjardins et al. (2010b)
158	Canada	Lake Louise	Stage 3	Stage 3	Reasonable	Tide dominated - subtidal	Conostichus isp.	Certain Identification	Desjardins et al. (2010b)	Conostichus isp.	Desjardins et al. (2010b)
159	Canada	Lake Louise	Stage 3	Stage 3	Reasonable	Tide dominated - subtidal	Conostichus isp.	Certain Identification	Desjardins et al. (2010b)	Conostichus isp.	Desjardins et al. (2010b)
160	Canada	Lake Louise	Stage 3	Stage 3	Reasonable	Tide dominated - subtidal	Conostichus isp.	Certain Identification	Desjardins et al. (2010b)	Conostichus isp.	Desjardins et al. (2010b)
161	Canada	Lake Louise	Stage 3	Stage 3	Reasonable	Tide dominated - subtidal	Conostichus isp.	Certain Identification	Desjardins et al. (2010b)	Conostichus isp.	Desjardins et al. (2010b)
162	Canada	Lake Louise	Stage 3	Stage 3	Reasonable	Tide dominated - subtidal	Conostichus isp.	Certain Identification	Desjardins et al. (2010b)	Conostichus isp.	Desjardins et al. (2010b)
163	Canada	Lake Louise	Stage 3	Stage 3	Reasonable	Tide dominated - subtidal	Conostichus isp.	Certain Identification	Desjardins et al. (2010b)	Conostichus isp.	Desjardins et al. (2010b)
164	Poland	Kaplonosy	Stage 3	Stage 3	Good	Shallow marine - wave dominated	Conostichus isp.	Certain Identification	Paczesna (1996)	Conostichus isp.	Paczesna (1996)
165	Poland	Lower Ocieseki	Stage 3	Stage 4	Good	Offshore - transition	Conostichus isp.	Certain Identification	Stachacz (2016)	Conostichus isp.	Stachacz (2016)
166	Poland	Lower Ocieseki	Stage 3	Stage 4	Good	Offshore - transition	Cosmorhaphe isp.	Very Uncertain Ichnogenera	Stachacz (2016)	Cosmorhaphe isp.	Stachacz (2016)
167	Greenland	Dallas Bugt	Stage 3	Stage 4	Reasonable	Shallow marine	Cruziana dispar	Uncertain Ichnospecies	Bergstrom & Peel (1988)	Cruziana dispar	Bergstrom & Peel (1988)
168	Poland	Ocieseki	Stage 3	Stage 4	Reasonable	Offshore - transition	Cruziana dispar	Certain Identification	Orlowski (1992)	Cruziana dispar	Orlowski (1992)
169	Poland	Ocieseki	Stage 3	Stage 4	Reasonable	Offshore - transition	Cruziana dispar	Certain Identification	Orlowski (1992)	Cruziana dispar	Orlowski (1992)
170	Poland	Ocieseki	Stage 3	Stage 4	Reasonable	Offshore - transition	Cruziana dispar	Certain Identification	Orlowski (1992)	Cruziana dispar	Orlowski (1992)
171	Norway	Lower Doulbasgaissa	Stage 3	Stage 3	Reasonable	Wave dominated - offshore	Cruziana fasciculata	Certain Identification	Banks (1970)	Cruziana fasciculata	Banks (1970)
172	Argentina	Unnamed Argentinian Precordillera Olistolith	Stage 3	Stage 4	Reasonable	Intertidal - tidal flat	Cruziana isp.	Certain Identification	Astini et al. (2000)	Cruziana isp.	Astini et al. (2000)
173	Canada	Gog	Stage 3	Stage 4	Reasonable	Shallow marine - tide dominated	Cruziana isp.	Certain Identification	Desjardins et al. (2010b)	Cruziana isp.	Desjardins et al. (2010b)
174	Canada	Lake Louise	Stage 3	Stage 3	Reasonable	Tide dominated - subtidal	Cruziana isp.	Certain Identification	Desjardins et al. (2010b)	Cruziana isp.	Desjardins et al. (2010b)
175	Canada	Lake Louise	Stage 3	Stage 3	Reasonable	Tide dominated - subtidal	Cruziana isp.	Certain Identification	Desjardins et al. (2010b)	Cruziana isp.	Desjardins et al. (2010b)
176	Canada	Lake Louise	Stage 3	Stage 3	Reasonable	Tide dominated - subtidal	Cruziana isp.	Certain Identification	Desjardins et al. (2010b)	Cruziana isp.	Desjardins et al. (2010b)
177	Canada	Lake Louise	Stage 3	Stage 3	Reasonable	Tide dominated - subtidal	Cruziana isp.	Certain Identification	Desjardins et al. (2010b)	Cruziana isp.	Desjardins et al. (2010b)
178	Canada	Lake Louise	Stage 3	Stage 3	Reasonable	Tide dominated - subtidal	Cruziana isp.	Certain Identification	Desjardins et al. (2010b)	Cruziana isp.	Desjardins et al. (2010b)
179	Canada	Lake Louise	Stage 3	Stage 3	Reasonable	Tide dominated - subtidal	Cruziana isp.	Certain Identification	Desjardins et al. (2010b)	Cruziana isp.	Desjardins et al. (2010b)
180	Canada	Lake Louise	Stage 3	Stage 3	Reasonable	Tide dominated - subtidal	Cruziana isp.	Certain Identification	Desjardins et al. (2010b)	Cruziana isp.	Desjardins et al. (2010b)
181	Canada	Lake O'Hara	Stage 3	Stage 4	Good	Tide dominated - subtidal	Cruziana isp.	Certain Identification	Desjardins et al. (2010b)	Cruziana isp.	Desjardins et al. (2010b)
182	Canada	Lake O'Hara	Stage 3	Stage 4	Good	Tide dominated - subtidal	Cruziana isp.	Certain Identification	Desjardins et al. (2010b)	Cruziana isp.	Desjardins et al. (2010b)
183	Canada	Lake O'Hara	Stage 3	Stage 4	Good	Tide dominated - subtidal	Cruziana isp.	Certain Identification	Desjardins et al. (2010b)	Cruziana isp.	Desjardins et al. (2010b)
184	Canada	Lake O'Hara	Stage 3	Stage 4	Good	Tide dominated - subtidal	Cruziana isp.	Certain Identification	Desjardins et al. (2010b)	Cruziana isp.	Desjardins et al. (2010b)
185	Canada	Lake O'Hara	Stage 3	Stage 4	Good	Tide dominated - subtidal	Cruziana isp.	Certain Identification	Desjardins et al. (2010b)	Cruziana isp.	Desjardins et al. (2010b)
186	Canada	Lake O'Hara	Stage 3	Stage 4	Good	Tide dominated - subtidal	Cruziana isp.	Certain Identification	Desjardins et al. (2010b)	Cruziana isp.	Desjardins et al. (2010b)
187	Canada	Lake O'Hara	Stage 3	Stage 4	Good	Tide dominated - subtidal	Cruziana isp.	Certain Identification	Desjardins et al. (2010b)	Cruziana isp.	Desjardins et al. (2010b)
188	Canada	Moraine Lake	Stage 3	Stage 4	Reasonable	Delta - tide dominated	Cruziana isp.	Certain Identification	Desjardins et al. (2010b)	Cruziana isp.	Desjardins et al. (2010b)
189	Canada	Moraine Lake	Stage 3	Stage 4	Reasonable	Delta - tide dominated	Cruziana isp.	Certain Identification	Desjardins et al. (2010b)	Cruziana isp.	Desjardins et al. (2010b)
190	Canada	Moraine Lake	Stage 3	Stage 4	Reasonable	Delta - tide dominated	Cruziana isp.	Certain Identification	Desjardins et al. (2010b)	Cruziana isp.	Desjardins et al. (2010b)
191	Canada	Moraine Lake	Stage 3	Stage 4	Reasonable	Delta - tide dominated	Cruziana isp.	Certain Identification	Desjardins et al. (2010b)	Cruziana isp.	Desjardins et al. (2010b)
192	Canada	Moraine Lake	Stage 3	Stage 4	Reasonable	Delta - tide dominated	Cruziana isp.	Certain Identification	Desjardins et al. (2010b)	Cruziana isp.	Desjardins et al. (2010b)
193	Canada	Moraine Lake	Stage 3	Stage 4	Reasonable	Delta - tide dominated	Cruziana isp.	Certain Identification	Desjardins et al. (2010b)	Cruziana isp.	Desjardins et al. (2010b)
194	Canada	Moraine Lake	Stage 3	Stage 4	Reasonable	Delta - tide dominated	Cruziana isp.	Certain Identification	Desjardins et al. (2010b)	Cruziana isp.	Desjardins et al. (2010b)
195	Canada	Moraine Lake	Stage 3	Stage 4	Reasonable	Delta - tide dominated	Cruziana isp.	Certain Identification	Desjardins et al. (2010b)	Cruziana isp.	Desjardins et al. (2010b)
196	Canada	Wiwaxy Peaks	Stage 3	Stage 4	Reasonable	Tide dominated - subtidal	Cruziana isp.	Certain Identification	Desjardins et al. (2010b)	Cruziana isp.	Desjardins et al. (2010b)
197	Canada	Wiwaxy Peaks	Stage 3	Stage 4	Reasonable	Tide dominated - subtidal	Cruziana isp.	Certain Identification	Desjardins et al. (2010b)	Cruziana isp.	Desjardins et al. (2010b)
198	Canada	Wiwaxy Peaks	Stage 3	Stage 4	Reasonable	Tide dominated - subtidal	Cruziana isp.	Certain Identification	Desjardins et al. (2010b)	Cruziana isp.	Desjardins et al. (2010b)
199	Canada	Wiwaxy Peaks	Stage 3	Stage 4	Reasonable	Tide dominated - subtidal	Cruziana isp.	Certain Identification	Desjardins et al. (2010b)	Cruziana isp.	Desjardins et al. (2010b)
200	Canada	Wiwaxy Peaks	Stage 3	Stage 4	Reasonable	Tide dominated - subtidal	Cruziana isp.	Certain Identification	Desjardins et al. (2010b)	Cruziana isp.	Desjardins et al. (2010b)
201	Canada	Wiwaxy Peaks	Stage 3	Stage 4	Reasonable	Tide dominated - subtidal	Cruziana isp.	Certain Identification	Desjardins et al. (2010b)	Cruziana isp.	Desjardins et al. (2010b)
202	Canada	Wiwaxy Peaks	Stage 3	Stage 4	Reasonable	Tide dominated - subtidal	Cruziana isp.	Certain Identification	Desjardins et al. (2010b)	Cruziana isp.	Desjardins et al. (2010b)
203	Canada	Wiwaxy Peaks	Stage 3	Stage 4	Reasonable	Tide dominated - subtidal	Cruziana isp.	Certain Identification	Desjardins et al. (2010b)	Cruziana isp.	Desjardins et al. (2010b)
204	China	Guanshan	Stage 4	Stage 4	Good	Wave dominated - shoreface	Cruziana isp.	Certain Identification	Zhu (1997)	Cruziana isp.	Zhu (1997)
205	China	Yu'anshan	Stage 3	Stage 3	Good	Offshore - transition	Cruziana isp.	Not Figured	Zhu (1997)	Cruziana isp.	Zhu (1997)
206	India	Arkosic Sandstone	Stage 4	Stage 4	Reasonable	Shallow marine	Cruziana isp.	Certain Identification	Bhargava et al. (1998)	Cruziana isp.	Bhargava et al. (1998)
207	India	Lower Quartzite	Stage 4	Stage 4	Poor	Shallow marine	Cruziana isp.	Certain Identification	Bhargava et al. (1998)	Cruziana isp.	Bhargava et al. (1998)
208	India	Lower Quartzite	Stage 4	Stage 4	Poor	Shallow marine	Cruziana isp.	Certain Identification	Bhargava et al. (1998)	Cruziana isp.	Bhargava et al. (1998)
209	India	Parahio	Stage 4	Stage 4	Reasonable	Shallow marine - wave dominated	Cruziana isp.	Not Assessed	Singh (2009)	Cruziana isp.	Singh (2009)
210	India	Sankholi	Stage 3	Stage 4	Poor	Shallow marine	Cruziana isp.	Certain Identification	Bhargava et al. (1998)	Cruziana isp.	Bhargava et al. (1998)
211	Norway	Upper Doulbasgaissa	Stage 3	Stage 3	Reasonable	Offshore - transition	Cruziana isp.	Certain Identification	Banks (1970)	Cruziana isp.	Banks (1970)
212	Pakistan	Magnesian Shales	Stage 4	Stage 4	Good	Wave dominated - offshore	Cruziana isp.	Certain Identification	Buatois & Mangano (unpub)	Crossochorda isp.	Schindewolf & Seilacher (1955)
213	Pakistan	Neobolus Shales	Stage 4	Stage 4	Good	Shallow marine - tide dominated	Cruziana isp.	Uncertain Ichnospecies	Buatois & Mangano (unpub)	Cruziana irregularis	Schindewolf & Seilacher (1955)
214	Poland	Kaplonosy	Stage 3	Stage 3	Good	Shallow marine - wave dominated	Cruziana isp.	Certain Identification	Paczesna (1996)	Cruziana isp.	Paczesna (1996)
215	United Kingdom	Fucoid	Stage 3	Stage 3	Poor	Wave dominated - offshore	Cruziana isp.	Certain Identification	Buatois & Mangano (unpub)	Cruziana barbata	Davies et al. (2009)
216	United Kingdom	Fucoid	Stage 3	Stage 3	Poor	Wave dominated - offshore	Cruziana isp.	Certain Identification	Buatois & Mangano (unpub)	Cruziana barbata	Davies et al. (2009)
217	United Kingdom	Fucoid	Stage 3	Stage 3	Poor	Wave dominated - offshore	Cruziana isp.	Certain Identification	Buatois & Mangano (unpub)	Cruziana barbata	Davies et al. (2009)
218	United Kingdom	Fucoid	Stage 3	Stage 3	Poor	Wave dominated - offshore	Cruziana isp.	Certain Identification	Kim (1992)	Cruziana isp.	Kim (1992)
219	United Kingdom	Salterella Grit	Stage 4	Stage 4	Poor	Offshore - transition	Cruziana isp.	Not Figured	Davies et al. (2009)	Cruziana isp.	Davies et al. (2009)
220	United States of America	Andrews Mountain	Stage 3	Stage 3	Good	Offshore - transition	Cruziana isp.	Certain Identification	Alpert (1976)	Cruziana isp.	Alpert (1976)
221	United States of America	Andrews Mountain	Stage 3	Stage 3	Good	Offshore - transition	Cruziana isp.	Certain Identification	Alpert (1976)	Cruziana isp.	Alpert (1976)
222	United States of America	Andrews Mountain	Stage 3	Stage 3	Good	Offshore - transition	Cruziana isp.	Certain Identification	Alpert (1976)	Cruziana isp.	Alpert (1976)
223	United States of America	Andrews Mountain	Stage 3	Stage 3	Good	Offshore - transition	Cruziana isp.	Certain Identification	Alpert (1976)	Cruziana isp.	Alpert (1976)
224	United States of America	Erwin	Stage 3	Stage 4	Good	Offshore - transition	Cruziana isp.	Certain Identification	Cudzil (1985)	Cruziana isp.	Cudzil (1985)
225	United States of America	Harkless	Stage 3	Stage 4	Good	Offshore - transition	Cruziana isp.	Certain Identification	Alpert (1976)	Cruziana isp.	Alpert (1976)
226	United States of America	Harkless	Stage 3	Stage 4	Good	Offshore - transition	Cruziana isp.	Certain Identification	Alpert (1976)	Cruziana isp.	Alpert (1976)
227	United States of America	Harkless	Stage 3	Stage 4	Good	Offshore - transition	Cruziana isp.	Certain Identification	Alpert (1976)	Cruziana isp.	Alpert (1976)
228	United States of America	Harkless	Stage 3	Stage 4	Good	Offshore - transition	Cruziana isp.	Certain Identification	Alpert (1976)	Cruziana isp.	Alpert (1976)
229	United States of America	Harkless	Stage 3	Stage 4	Good	Offshore - transition	Cruziana isp.	Certain Identification	Alpert (1976)	Cruziana isp.	Alpert (1976)
230	United States of America	Harkless	Stage 3	Stage 4	Good	Wave dominated - offshore	Cruziana isp.	Certain Identification	Bailey et al. (2006)	Cruziana isp.	Bailey et al. (2006)
231	United States of America	Montenegro	Stage 3	Stage 3	Good	Shallow marine - wave dominated	Cruziana isp.	Certain Identification	Alpert (1976)	Cruziana isp.	Alpert (1976)
232	United States of America	Montenegro	Stage 3	Stage 3	Good	Shallow marine - wave dominated	Cruziana isp.	Certain Identification	Alpert (1976)	Cruziana isp.	Alpert (1976)
233	United States of America	Montenegro	Stage 3	Stage 3	Good	Shallow marine - wave dominated	Cruziana isp.	Certain Identification	Alpert (1976)	Cruziana isp.	Alpert (1976)
234	United States of America	Murray	Stage 3	Stage 4	Poor	Wave dominated - offshore	Cruziana isp.	Not Figured	Walker & Driese (1991)	Cruziana isp.	Walker & Driese (1991)
235	United States of America	Murray	Stage 3	Stage 4	Poor	Wave dominated - offshore	Cruziana isp.	Not Figured	Walker & Driese (1991)	Cruziana isp.	Walker & Driese (1991)
236	United States of America	Upper Poleta	Stage 3	Stage 4	Good	Wave dominated - shoreface	Cruziana isp.	Certain Identification	Alpert (1976)	Cruziana isp.	Alpert (1976)
237	United States of America	Upper Poleta	Stage 3	Stage 4	Good	Wave dominated - shoreface	Cruziana isp.	Certain Identification	Alpert (1976)	Cruziana isp.	Alpert (1976)
238	United States of America	Upper Poleta	Stage 3	Stage 4	Good	Wave dominated - shoreface	Cruziana isp.	Certain Identification	Alpert (1976)	Cruziana isp.	Alpert (1976)
239	United States of America	Upper Poleta	Stage 3	Stage 4	Good	Wave dominated - shoreface	Cruziana isp.	Certain Identification	Alpert (1976)	Cruziana isp.	Alpert (1976)
240	Poland	Ocieseki	Stage 3	Stage 4	Reasonable	Offshore - transition	Cruziana magna	Certain Identification	Orlowski (1992)	Cruziana magna	Orlowski (1992)
241	United States of America	Addy Quartzite	Stage 3	Stage 3	Reasonable	Tide dominated - subtidal	Cruziana pectinata	Certain Identification	Graham (2011)	Cruziana pectinata	Graham (2011)
242	Australia	Arumbera 4	Stage 3	Stage 3	Reasonable	Marginal marine	Cruziana problematica	Certain Identification	Buatois & Mangano (unpub)	Cruziana tenella	Baghiyan-Yazd (1998)
243	Poland	Radzyn	Stage 3	Stage 4	Good	Shallow marine - wave dominated	Cruziana problematica	Certain Identification	Buatois & Mangano (unpub)	Taphrhelminthopsis minimus	Paczesna (1996)
244	Sweden	Mickwitzia Sandstone	Stage 3	Stage 4	Reasonable	Tide dominated - subtidal	Cruziana problematica	Certain Identification	Buatois & Mangano (unpub)	Cruziana tenella	Jensen (1997)
245	Sweden	Mickwitzia Sandstone	Stage 3	Stage 4	Reasonable	Tide dominated - subtidal	Cruziana problematica	Certain Identification	Buatois & Mangano (unpub)	Cruziana tenella	Jensen (1997)
246	Sweden	Mickwitzia Sandstone	Stage 3	Stage 4	Reasonable	Tide dominated - subtidal	Cruziana problematica	Certain Identification	Buatois & Mangano (unpub)	Cruziana tenella	Jensen (1997)
247	Sweden	Mickwitzia Sandstone	Stage 3	Stage 4	Reasonable	Tide dominated - subtidal	Cruziana problematica	Certain Identification	Buatois & Mangano (unpub)	Cruziana tenella	Jensen (1997)
248	United States of America	Upper Wood Canyon	Stage 3	Stage 3	Good	Shallow marine	Cruziana problematica	Certain Identification	Buatois & Mangano (unpub)	Cruziana tenella	Jensen et al. (2002)
249	Poland	Ocieseki	Stage 3	Stage 4	Reasonable	Offshore - transition	Cruziana rusoformis	Certain Identification	Orlowski (1992)	Cruziana rusoformis	Orlowski (1992)
250	Poland	Ocieseki	Stage 3	Stage 4	Reasonable	Offshore - transition	Cruziana rusoformis	Certain Identification	Orlowski (1992)	Cruziana rusoformis	Orlowski (1992)
251	Poland	Ocieseki	Stage 3	Stage 4	Reasonable	Offshore - transition	Cruziana rusoformis	Certain Identification	Orlowski (1992)	Cruziana rusoformis	Orlowski (1992)
252	Sweden	Mickwitzia Sandstone	Stage 3	Stage 4	Reasonable	Tide dominated - subtidal	Cruziana rusoformis	Certain Identification	Jensen (1997)	Cruziana rusoformis	Jensen (1997)
253	Sweden	Mickwitzia Sandstone	Stage 3	Stage 4	Reasonable	Tide dominated - subtidal	Cruziana rusoformis	Certain Identification	Jensen (1997)	Cruziana rusoformis	Jensen (1997)
254	Sweden	Mickwitzia Sandstone	Stage 3	Stage 4	Reasonable	Tide dominated - subtidal	Cruziana rusoformis	Certain Identification	Jensen (1997)	Cruziana rusoformis	Jensen (1997)
255	Sweden	Mickwitzia Sandstone	Stage 3	Stage 4	Reasonable	Tide dominated - subtidal	Cruziana rusoformis	Certain Identification	Jensen (1997)	Cruziana rusoformis	Jensen (1997)
256	Poland	Ocieseki	Stage 3	Stage 4	Reasonable	Offshore - transition	Cruziana semiplicata	Certain Identification	Orlowski (1992)	Cruziana semiplicata	Orlowski (1992)
257	Greenland	Buen	Stage 3	Stage 4	Reasonable	Shallow marine	Cruziana stromnessi	Uncertain Ichnospecies	Bryant & Pickerill (1990)	Cruziana stromnessi	Bryant & Pickerill (1990)
258	Greenland	Buen	Stage 3	Stage 4	Reasonable	Shallow marine	Curvolithus isp.	Certain Identification	Bryant & Pickerill (1990)	Curvolithus isp.	Bryant & Pickerill (1990)
259	Poland	Lower Ocieseki	Stage 3	Stage 4	Good	Offshore - transition	Curvolithus isp.	Very Uncertain Ichnogenera	Stachacz (2016)	Curvolithus isp.	Stachacz (2016)
260	Australia	Arumbera 3	Stage 3	Stage 3	Reasonable	Wave dominated - shoreface	Curvolithus simplex	Certain Identification	Buatois & Mangano (unpub)	Curvolithus multiplex	Baghiyan-Yazd (1998)
261	Australia	Arumbera 3	Stage 3	Stage 3	Reasonable	Wave dominated - shoreface	Curvolithus simplex	Certain Identification	Buatois & Mangano (unpub)	Curvolithus multiplex	Baghiyan-Yazd (1998)
262	Australia	Arumbera 3	Stage 3	Stage 3	Reasonable	Wave dominated - shoreface	Curvolithus simplex	Certain Identification	Buatois & Mangano (unpub)	Curvolithus multiplex	Baghiyan-Yazd (1998)
263	Spain	Pedroche	Stage 3	Stage 3	Reasonable	Shallow marine - platform	Cylindrichnus concentricus	Certain Identification	Gamez-Vintaned et al. (2006)	Cylindrichnus concentricus	Gamez-Vintaned et al. (2006)
264	Australia	Arumbera 4	Stage 3	Stage 3	Reasonable	Marginal marine	Dactyloidites asteroides	Certain Identification	Buatois & Mangano (unpub)	Glockerichnus sparsicostata	Baghiyan-Yazd (1998)
265	Australia	Arumbera 4	Stage 3	Stage 3	Reasonable	Marginal marine	Dactyloidites asteroides	Certain Identification	Buatois & Mangano (unpub)	Glockerichnus sparsicostata	Baghiyan-Yazd (1998)
266	United States of America	Addy Quartzite	Stage 3	Stage 3	Reasonable	Tide dominated - subtidal	Dactyloidites asteroides	Certain Identification	Graham (2011)	Dactyloidites asteroides	Graham (2011)
267	United States of America	Montenegro	Stage 3	Stage 3	Good	Shallow marine - wave dominated	Dactyloidites asteroides	Certain Identification	Alpert (1976)	Dactyloidites asteroides	Alpert (1976)
268	Poland	Lower Ocieseki	Stage 3	Stage 4	Good	Offshore - transition	Dactyloidites asteroidites	Certain Identification	Stachacz (2016)	Dactyloidites asteroidites	Stachacz (2016)
269	Spain	Pedroche	Stage 3	Stage 3	Reasonable	Shallow marine - platform	Dactyloidites cabanasi	Certain Identification	Gamez-Vintaned et al. (2006)	Dactyloidites cabanasi	Gamez-Vintaned et al. (2006)
270	Australia	Arumbera 3	Stage 3	Stage 3	Reasonable	Shallow marine - wave dominated	Dactyloidites isp.	Certain Identification	Buatois & Mangano (unpub)	Stellate structure	Walter et al. (1989)
271	Canada	Grant Land	Stage 3	Stage 4	Reasonable	Deep Marine - turbidite system	Didymaulichnus isp.	Certain Identification	Hofmann et al. (1994)	Didymaulichnus isp.	Hofmann et al. (1994)
272	India	Lower Quartzite	Stage 4	Stage 4	Poor	Shallow marine	Didymaulichnus isp.	Certain Identification	Bhargava et al. (1998)	Didymaulichnus isp.	Bhargava et al. (1998)
273	India	Lower Quartzite	Stage 4	Stage 4	Poor	Shallow marine	Didymaulichnus isp.	Certain Identification	Bhargava et al. (1998)	Didymaulichnus isp.	Bhargava et al. (1998)
274	Spain	Azorejo Sandstone	Stage 3	Stage 3	Good	Offshore - transition	Didymaulichnus isp.	Not Figured	Brasier et al. (1979)	Didymaulichnus isp.	Brasier et al. (1979)
275	Australia	Arumbera 3	Stage 3	Stage 3	Reasonable	Shallow marine - wave dominated	Didymaulichnus lyelli	Certain Identification	Walter et al. (1989)	Didymaulichnus lyelli	Walter et al. (1989)
276	Australia	Arumbera 3	Stage 3	Stage 3	Reasonable	Shallow marine - wave dominated	Didymaulichnus lyelli	Certain Identification	Walter et al. (1989)	Didymaulichnus lyelli	Walter et al. (1989)
277	Australia	Arumbera 3	Stage 3	Stage 3	Reasonable	Shallow marine - wave dominated	Didymaulichnus lyelli	Certain Identification	Walter et al. (1989)	Didymaulichnus lyelli	Walter et al. (1989)
278	Australia	Arumbera 3	Stage 3	Stage 3	Reasonable	Shallow marine - wave dominated	Didymaulichnus lyelli	Certain Identification	Buatois & Mangano (unpub)	Curvolithus aequus	Walter et al. (1989)
279	Australia	Arumbera 3	Stage 3	Stage 3	Reasonable	Shallow marine - wave dominated	Didymaulichnus lyelli	Certain Identification	Buatois & Mangano (unpub)	Curvolithus aequus	Walter et al. (1989)
280	Australia	Arumbera 3	Stage 3	Stage 3	Reasonable	Wave dominated - shoreface	Didymaulichnus lyelli	Certain Identification	Baghiyan-Yazd (1998)	Didymaulichnus lyelli	Baghiyan-Yazd (1998)
281	Australia	Arumbera 4	Stage 3	Stage 3	Reasonable	Marginal marine	Didymaulichnus lyelli	Certain Identification	Buatois & Mangano (unpub)	Curvolithus aequus	Walter et al. (1989)
282	Australia	Arumbera 4	Stage 3	Stage 3	Reasonable	Marginal marine	Didymaulichnus lyelli	Certain Identification	Walter et al. (1989)	Didymaulichnus lyelli	Walter et al. (1989)
283	Australia	Arumbera 4	Stage 3	Stage 3	Reasonable	Marginal marine	Didymaulichnus lyelli	Certain Identification	Walter et al. (1989)	Didymaulichnus lyelli	Walter et al. (1989)
284	Australia	Arumbera 4	Stage 3	Stage 3	Reasonable	Marginal marine	Didymaulichnus lyelli	Certain Identification	Buatois & Mangano (unpub)	Curvolithus aequus	Walter et al. (1989)
285	Australia	Arumbera 4	Stage 3	Stage 3	Reasonable	Marginal marine	Didymaulichnus lyelli	Certain Identification	Buatois & Mangano (unpub)	Curvolithus aequus	Walter et al. (1989)
286	Australia	Donkey Creek Beds	Stage 3	Stage 3	Reasonable	Shallow marine	Didymaulichnus lyelli	Certain Identification	Walter et al. (1989)	Didymaulichnus lyelli	Walter et al. (1989)
287	Australia	Donkey Creek Beds	Stage 3	Stage 3	Reasonable	Shallow marine	Didymaulichnus lyelli	Certain Identification	Walter et al. (1989)	Didymaulichnus lyelli	Walter et al. (1989)
288	China	Xinji	Stage 3	Stage 3	Good	Offshore - transition	Didymaulichnus lyelli	Certain Identification	Miao & Zhu (2014)	Didymaulichnus lyelli	Miao & Zhu (2014)
289	Australia	Arumbera 3	Stage 3	Stage 3	Reasonable	Shallow marine - wave dominated	Didymaulichnus miettensis	Certain Identification	Walter et al. (1989)	Didymaulichnus miettensis	Walter et al. (1989)
290	Australia	Arumbera 3	Stage 3	Stage 3	Reasonable	Shallow marine - wave dominated	Didymaulichnus miettensis	Certain Identification	Walter et al. (1989)	Didymaulichnus miettensis	Walter et al. (1989)
291	Australia	Arumbera 3	Stage 3	Stage 3	Reasonable	Wave dominated - shoreface	Didymaulichnus miettensis	Certain Identification	Baghiyan-Yazd (1998)	Didymaulichnus miettensis	Baghiyan-Yazd (1998)
292	Australia	Arumbera 3	Stage 3	Stage 3	Reasonable	Wave dominated - shoreface	Didymaulichnus miettensis	Certain Identification	Baghiyan-Yazd (1998)	Didymaulichnus miettensis	Baghiyan-Yazd (1998)
293	Australia	Arumbera 4	Stage 3	Stage 3	Reasonable	Marginal marine	Didymaulichnus miettensis	Certain Identification	Walter et al. (1989)	Didymaulichnus miettensis	Walter et al. (1989)
294	Australia	Arumbera 4	Stage 3	Stage 3	Reasonable	Marginal marine	Didymaulichnus miettensis	Certain Identification	Walter et al. (1989)	Didymaulichnus miettensis	Walter et al. (1989)
295	Australia	Arumbera 4	Stage 3	Stage 3	Reasonable	Marginal marine	Dimorphichnus isp.	Certain Identification	Baghiyan-Yazd (1998)	Dimorphichnus isp.	Baghiyan-Yazd (1998)
296	Australia	Donkey Creek Beds	Stage 3	Stage 3	Reasonable	Shallow marine	Dimorphichnus isp.	Certain Identification	Baghiyan-Yazd (1998)	Dimorphichnus isp.	Baghiyan-Yazd (1998)
297	Canada	Lake Louise	Stage 3	Stage 3	Reasonable	Tide dominated - subtidal	Dimorphichnus isp.	Certain Identification	Desjardins et al. (2010b)	Dimorphichnus isp.	Desjardins et al. (2010b)
298	Canada	Lake Louise	Stage 3	Stage 3	Reasonable	Tide dominated - subtidal	Dimorphichnus isp.	Certain Identification	Desjardins et al. (2010b)	Dimorphichnus isp.	Desjardins et al. (2010b)
299	Canada	Lake Louise	Stage 3	Stage 3	Reasonable	Tide dominated - subtidal	Dimorphichnus isp.	Certain Identification	Desjardins et al. (2010b)	Dimorphichnus isp.	Desjardins et al. (2010b)
300	Canada	Lake Louise	Stage 3	Stage 3	Reasonable	Tide dominated - subtidal	Dimorphichnus isp.	Certain Identification	Desjardins et al. (2010b)	Dimorphichnus isp.	Desjardins et al. (2010b)
301	Canada	Lake Louise	Stage 3	Stage 3	Reasonable	Tide dominated - subtidal	Dimorphichnus isp.	Certain Identification	Desjardins et al. (2010b)	Dimorphichnus isp.	Desjardins et al. (2010b)
302	Canada	Lake Louise	Stage 3	Stage 3	Reasonable	Tide dominated - subtidal	Dimorphichnus isp.	Certain Identification	Desjardins et al. (2010b)	Dimorphichnus isp.	Desjardins et al. (2010b)
303	Canada	Lake Louise	Stage 3	Stage 3	Reasonable	Tide dominated - subtidal	Dimorphichnus isp.	Certain Identification	Desjardins et al. (2010b)	Dimorphichnus isp.	Desjardins et al. (2010b)
304	Canada	Lake Oesa	Stage 3	Stage 4	Good	Tide dominated - intertidal	Dimorphichnus isp.	Certain Identification	Desjardins et al. (2010b)	Dimorphichnus isp.	Desjardins et al. (2010b)
305	Canada	Lake Oesa	Stage 3	Stage 4	Good	Tide dominated - intertidal	Dimorphichnus isp.	Certain Identification	Desjardins et al. (2010b)	Dimorphichnus isp.	Desjardins et al. (2010b)
306	Canada	Lake Oesa	Stage 3	Stage 4	Good	Tide dominated - intertidal	Dimorphichnus isp.	Certain Identification	Desjardins et al. (2010b)	Dimorphichnus isp.	Desjardins et al. (2010b)
307	Canada	Lake Oesa	Stage 3	Stage 4	Good	Tide dominated - intertidal	Dimorphichnus isp.	Certain Identification	Desjardins et al. (2010b)	Dimorphichnus isp.	Desjardins et al. (2010b)
308	Canada	Lake Oesa	Stage 3	Stage 4	Good	Tide dominated - intertidal	Dimorphichnus isp.	Certain Identification	Desjardins et al. (2010b)	Dimorphichnus isp.	Desjardins et al. (2010b)
309	Canada	Lake Oesa	Stage 3	Stage 4	Good	Tide dominated - intertidal	Dimorphichnus isp.	Certain Identification	Desjardins et al. (2010b)	Dimorphichnus isp.	Desjardins et al. (2010b)
310	Canada	Lake Oesa	Stage 3	Stage 4	Good	Tide dominated - intertidal	Dimorphichnus isp.	Certain Identification	Desjardins et al. (2010b)	Dimorphichnus isp.	Desjardins et al. (2010b)
311	Canada	Wiwaxy Peaks	Stage 3	Stage 4	Reasonable	Tide dominated - subtidal	Dimorphichnus isp.	Certain Identification	Desjardins et al. (2010b)	Dimorphichnus isp.	Desjardins et al. (2010b)
312	Canada	Wiwaxy Peaks	Stage 3	Stage 4	Reasonable	Tide dominated - subtidal	Dimorphichnus isp.	Certain Identification	Desjardins et al. (2010b)	Dimorphichnus isp.	Desjardins et al. (2010b)
313	Canada	Wiwaxy Peaks	Stage 3	Stage 4	Reasonable	Tide dominated - subtidal	Dimorphichnus isp.	Certain Identification	Desjardins et al. (2010b)	Dimorphichnus isp.	Desjardins et al. (2010b)
314	Canada	Wiwaxy Peaks	Stage 3	Stage 4	Reasonable	Tide dominated - subtidal	Dimorphichnus isp.	Certain Identification	Desjardins et al. (2010b)	Dimorphichnus isp.	Desjardins et al. (2010b)
315	Canada	Wiwaxy Peaks	Stage 3	Stage 4	Reasonable	Tide dominated - subtidal	Dimorphichnus isp.	Certain Identification	Desjardins et al. (2010b)	Dimorphichnus isp.	Desjardins et al. (2010b)
316	Canada	Wiwaxy Peaks	Stage 3	Stage 4	Reasonable	Tide dominated - subtidal	Dimorphichnus isp.	Certain Identification	Desjardins et al. (2010b)	Dimorphichnus isp.	Desjardins et al. (2010b)
317	Canada	Wiwaxy Peaks	Stage 3	Stage 4	Reasonable	Tide dominated - subtidal	Dimorphichnus isp.	Certain Identification	Desjardins et al. (2010b)	Dimorphichnus isp.	Desjardins et al. (2010b)
318	Canada	Wiwaxy Peaks	Stage 3	Stage 4	Reasonable	Tide dominated - subtidal	Dimorphichnus isp.	Certain Identification	Desjardins et al. (2010b)	Dimorphichnus isp.	Desjardins et al. (2010b)
319	China	Guanshan	Stage 4	Stage 4	Good	Wave dominated - shoreface	Dimorphichnus isp.	Not Figured	Zhu (1997)	Dimorphichnus isp.	Zhu (1997)
320	China	Yu'anshan	Stage 3	Stage 3	Good	Offshore - transition	Dimorphichnus isp.	Certain Identification	Zhu (1997)	Dimorphichnus isp.	Zhu (1997)
321	China	Yu'anshan	Stage 3	Stage 3	Good	Offshore - transition	Dimorphichnus isp.	Certain Identification	Zhu (1997)	Dimorphichnus isp.	Zhu (1997)
322	India	Arkosic Sandstone	Stage 4	Stage 4	Reasonable	Shallow marine	Dimorphichnus isp.	Certain Identification	Bhargava et al. (1998)	Dimorphichnus isp.	Bhargava et al. (1998)
323	India	Dhaulagiri	Stage 3	Stage 4	Reasonable	Shallow marine	Dimorphichnus isp.	Not Assessed	Tiwari et al. (2013)	Dimorphichnus isp.	Tiwari et al. (2013)
324	India	Lower Quartzite	Stage 4	Stage 4	Poor	Shallow marine	Dimorphichnus isp.	Certain Identification	Bhargava et al. (1998)	Dimorphichnus isp.	Bhargava et al. (1998)
325	India	Lower Quartzite	Stage 4	Stage 4	Poor	Shallow marine	Dimorphichnus isp.	Certain Identification	Bhargava et al. (1998)	Dimorphichnus isp.	Bhargava et al. (1998)
326	India	Lower Quartzite	Stage 4	Stage 4	Poor	Shallow marine	Dimorphichnus isp.	Certain Identification	Bhargava et al. (1998)	Dimorphichnus isp.	Bhargava et al. (1998)
327	India	Parahio	Stage 4	Stage 4	Reasonable	Shallow marine - wave dominated	Dimorphichnus isp.	Very Uncertain Ichnogenera	Bhargava et al. (1982)	Dimorphichnus isp.	Bhargava et al. (1982)
328	India	Sankholi	Stage 3	Stage 4	Poor	Shallow marine	Dimorphichnus isp.	Certain Identification	Bhargava et al. (1998)	Dimorphichnus isp.	Bhargava et al. (1998)
329	Italy	Punta Manna	Stage 3	Stage 3	Good	Shallow marine - platform	Dimorphichnus isp.	Certain Identification	Fröhler (1994)	Dimorphichnus isp.	Fröhler (1994)
330	Norway	Lower Doulbasgaissa	Stage 3	Stage 3	Reasonable	Wave dominated - offshore	Dimorphichnus isp.	Certain Identification	Banks (1970)	Dimorphichnus isp.	Banks (1970)
331	Pakistan	Magnesian Shales	Stage 4	Stage 4	Good	Wave dominated - offshore	Dimorphichnus isp.	Certain Identification	Schindewolf & Seilacher (1955)	Dimorphichnus isp.	Schindewolf & Seilacher (1955)
332	Poland	Lower Ocieseki	Stage 3	Stage 4	Good	Offshore - transition	Dimorphichnus isp.	Very Uncertain Ichnogenera	Stachacz (2016)	Dimorphichnus isp.	Stachacz (2016)
333	Poland	Lower Ocieseki	Stage 3	Stage 4	Good	Offshore - transition	Dimorphichnus isp.	Very Uncertain Ichnogenera	Stachacz (2016)	Dimorphichnus isp.	Stachacz (2016)
334	Poland	Ocieseki	Stage 3	Stage 4	Reasonable	Offshore - transition	Dimorphichnus isp.	Certain Identification	Orlowski (1992)	Dimorphichnus isp.	Orlowski (1992)
335	Spain	Pedroche	Stage 3	Stage 3	Reasonable	Shallow marine - platform	Dimorphichnus isp.	Certain Identification	Gamez-Vintaned et al. (2006)	Dimorphichnus isp.	Gamez-Vintaned et al. (2006)
336	India	Dhaulagiri	Stage 3	Stage 4	Reasonable	Shallow marine - tide dominated	Dimorphichnus obliquus	Not Assessed	Singh et al. (2014)	Dimorphichnus obliquus	Singh et al. (2014)
337	Pakistan	Magnesian Shales	Stage 4	Stage 4	Good	Wave dominated - offshore	Dimorphichnus obliquus	Certain Identification	Schindewolf & Seilacher (1955)	Dimorphichnus obliquus	Schindewolf & Seilacher (1955)
338	Pakistan	Magnesian Shales	Stage 4	Stage 4	Good	Wave dominated - offshore	Dimorphichnus obliquus	Certain Identification	Schindewolf & Seilacher (1955)	Dimorphichnus obliquus	Schindewolf & Seilacher (1955)
339	Spain	Pedroche	Stage 3	Stage 3	Reasonable	Shallow marine - platform	Dimorphichnus obliquus	Uncertain Ichnospecies	Gamez-Vintaned et al. (2006)	Dimorphichnus obliquus	Gamez-Vintaned et al. (2006)
340	India	Dhaulagiri	Stage 3	Stage 4	Reasonable	Shallow marine - tide dominated	Diplichnites gouldi	Not Assessed	Singh et al. (2014)	Diplichnites gouldi	Singh et al. (2014)
341	Australia	Arumbera 3	Stage 3	Stage 3	Reasonable	Shallow marine - wave dominated	Diplichnites isp.	Certain Identification	Walter et al. (1989)	Diplichnites isp.	Walter et al. (1989)
342	Australia	Arumbera 3	Stage 3	Stage 3	Reasonable	Wave dominated - shoreface	Diplichnites isp.	Certain Identification	Baghiyan-Yazd (1998)	Diplichnites isp.	Baghiyan-Yazd (1998)
343	Australia	Arumbera 3	Stage 3	Stage 3	Reasonable	Wave dominated - shoreface	Diplichnites isp.	Certain Identification	Baghiyan-Yazd (1998)	Diplichnites isp.	Baghiyan-Yazd (1998)
344	Australia	Arumbera 3	Stage 3	Stage 3	Reasonable	Wave dominated - shoreface	Diplichnites isp.	Certain Identification	Baghiyan-Yazd (1998)	Diplichnites isp.	Baghiyan-Yazd (1998)
345	Australia	Donkey Creek Beds	Stage 3	Stage 3	Reasonable	Shallow marine	Diplichnites isp.	Certain Identification	Baghiyan-Yazd (1998)	Diplichnites isp.	Baghiyan-Yazd (1998)
346	Canada	Lake Louise	Stage 3	Stage 3	Reasonable	Tide dominated - subtidal	Diplichnites isp.	Certain Identification	Desjardins et al. (2010b)	Diplichnites isp.	Desjardins et al. (2010b)
347	Canada	Lake Louise	Stage 3	Stage 3	Reasonable	Tide dominated - subtidal	Diplichnites isp.	Certain Identification	Desjardins et al. (2010b)	Diplichnites isp.	Desjardins et al. (2010b)
348	Canada	Lake Louise	Stage 3	Stage 3	Reasonable	Tide dominated - subtidal	Diplichnites isp.	Certain Identification	Desjardins et al. (2010b)	Diplichnites isp.	Desjardins et al. (2010b)
349	Canada	Lake Louise	Stage 3	Stage 3	Reasonable	Tide dominated - subtidal	Diplichnites isp.	Certain Identification	Desjardins et al. (2010b)	Diplichnites isp.	Desjardins et al. (2010b)
350	Canada	Lake Louise	Stage 3	Stage 3	Reasonable	Tide dominated - subtidal	Diplichnites isp.	Certain Identification	Desjardins et al. (2010b)	Diplichnites isp.	Desjardins et al. (2010b)
351	Canada	Lake Louise	Stage 3	Stage 3	Reasonable	Tide dominated - subtidal	Diplichnites isp.	Certain Identification	Desjardins et al. (2010b)	Diplichnites isp.	Desjardins et al. (2010b)
352	Canada	Lake Louise	Stage 3	Stage 3	Reasonable	Tide dominated - subtidal	Diplichnites isp.	Certain Identification	Desjardins et al. (2010b)	Diplichnites isp.	Desjardins et al. (2010b)
353	Canada	Lake Oesa	Stage 3	Stage 4	Good	Tide dominated - intertidal	Diplichnites isp.	Certain Identification	Desjardins et al. (2010b)	Diplichnites isp.	Desjardins et al. (2010b)
354	Canada	Lake Oesa	Stage 3	Stage 4	Good	Tide dominated - intertidal	Diplichnites isp.	Certain Identification	Desjardins et al. (2010b)	Diplichnites isp.	Desjardins et al. (2010b)
355	Canada	Lake Oesa	Stage 3	Stage 4	Good	Tide dominated - intertidal	Diplichnites isp.	Certain Identification	Desjardins et al. (2010b)	Diplichnites isp.	Desjardins et al. (2010b)
356	Canada	Lake Oesa	Stage 3	Stage 4	Good	Tide dominated - intertidal	Diplichnites isp.	Certain Identification	Desjardins et al. (2010b)	Diplichnites isp.	Desjardins et al. (2010b)
357	Canada	Lake Oesa	Stage 3	Stage 4	Good	Tide dominated - intertidal	Diplichnites isp.	Certain Identification	Desjardins et al. (2010b)	Diplichnites isp.	Desjardins et al. (2010b)
358	Canada	Lake Oesa	Stage 3	Stage 4	Good	Tide dominated - intertidal	Diplichnites isp.	Certain Identification	Desjardins et al. (2010b)	Diplichnites isp.	Desjardins et al. (2010b)
359	Canada	Lake Oesa	Stage 3	Stage 4	Good	Tide dominated - intertidal	Diplichnites isp.	Certain Identification	Desjardins et al. (2010b)	Diplichnites isp.	Desjardins et al. (2010b)
360	China	Wulongqing	Stage 4	Stage 4	Good	Shallow marine - wave dominated	Diplichnites isp.	Certain Identification	Weber et al. (2012)	Diplichnites isp.	Weber et al. (2012)
361	China	Yu'anshan	Stage 3	Stage 3	Good	Offshore - transition	Diplichnites isp.	Certain Identification	Zhu (1997)	Diplichnites isp.	Zhu (1997)
362	India	Dhaulagiri	Stage 3	Stage 4	Reasonable	Shallow marine	Diplichnites isp.	Very Uncertain Ichnogenera	Tiwari et al. (2013)	Diplichnites isp.	Tiwari et al. (2013)
363	India	Lower Quartzite	Stage 4	Stage 4	Poor	Shallow marine	Diplichnites isp.	Certain Identification	Bhargava et al. (1998)	Diplichnites isp.	Bhargava et al. (1998)
364	India	Parahio	Stage 4	Stage 4	Reasonable	Shallow marine - wave dominated	Diplichnites isp.	Not Assessed	Singh (2009)	Diplichnites isp.	Singh (2009)
365	India	Parahio	Stage 4	Stage 4	Reasonable	Shallow marine - wave dominated	Diplichnites isp.	Certain Identification	Bhargava et al. (1982)	Diplichnites isp.	Bhargava et al. (1982)
366	Italy	Punta Manna	Stage 3	Stage 3	Good	Shallow marine - platform	Diplichnites isp.	Certain Identification	Fröhler (1994)	Diplichnites isp.	Fröhler (1994)
367	Pakistan	Magnesian Shales	Stage 4	Stage 4	Good	Wave dominated - offshore	Diplichnites isp.	Certain Identification	Schindewolf & Seilacher (1955)	Diplichnites isp.	Schindewolf & Seilacher (1955)
368	Poland	Ocieseki	Stage 3	Stage 4	Reasonable	Offshore - transition	Diplichnites isp.	Certain Identification	Orlowski (1992)	Diplichnites isp.	Orlowski (1992)
369	Poland	Ocieseki	Stage 3	Stage 4	Reasonable	Offshore - transition	Diplichnites isp.	Certain Identification	Orlowski & Zylinska (2002)	Diplichnites isp.	Orlowski & Zylinska (2002)
370	Poland	Ocieseki	Stage 3	Stage 4	Reasonable	Offshore - transition	Diplichnites isp.	Certain Identification	Orlowski & Zylinska (2002)	Diplichnites isp.	Orlowski & Zylinska (2002)
371	Spain	Azorejo Sandstone	Stage 3	Stage 3	Good	Offshore - transition	Diplichnites isp.	Not Figured	Brasier et al. (1979)	Diplichnites isp.	Brasier et al. (1979)
372	Spain	Pedroche	Stage 3	Stage 3	Reasonable	Shallow marine - platform	Diplichnites isp.	Certain Identification	Gamez-Vintaned et al. (2006)	Diplichnites isp.	Gamez-Vintaned et al. (2006)
373	United States of America	Andrews Mountain	Stage 3	Stage 3	Good	Offshore - transition	Diplichnites isp.	Certain Identification	Alpert (1976)	Diplichnites isp.	Alpert (1976)
374	United States of America	Andrews Mountain	Stage 3	Stage 3	Good	Offshore - transition	Diplichnites isp.	Certain Identification	Alpert (1976)	Diplichnites isp.	Alpert (1976)
375	United States of America	Andrews Mountain	Stage 3	Stage 3	Good	Offshore - transition	Diplichnites isp.	Certain Identification	Alpert (1976)	Diplichnites isp.	Alpert (1976)
376	United States of America	Andrews Mountain	Stage 3	Stage 3	Good	Offshore - transition	Diplichnites isp.	Certain Identification	Alpert (1976)	Diplichnites isp.	Alpert (1976)
377	United States of America	Harkless	Stage 3	Stage 4	Good	Offshore - transition	Diplichnites isp.	Certain Identification	Alpert (1976)	Diplichnites isp.	Alpert (1976)
378	United States of America	Harkless	Stage 3	Stage 4	Good	Offshore - transition	Diplichnites isp.	Certain Identification	Alpert (1976)	Diplichnites isp.	Alpert (1976)
379	United States of America	Harkless	Stage 3	Stage 4	Good	Offshore - transition	Diplichnites isp.	Certain Identification	Alpert (1976)	Diplichnites isp.	Alpert (1976)
380	United States of America	Harkless	Stage 3	Stage 4	Good	Offshore - transition	Diplichnites isp.	Certain Identification	Alpert (1976)	Diplichnites isp.	Alpert (1976)
381	United States of America	Harkless	Stage 3	Stage 4	Good	Offshore - transition	Diplichnites isp.	Certain Identification	Alpert (1976)	Diplichnites isp.	Alpert (1976)
382	United States of America	Harkless	Stage 3	Stage 4	Good	Wave dominated - offshore	Diplichnites isp.	Certain Identification	Bailey et al. (2006)	Diplichnites isp.	Bailey et al. (2006)
383	United States of America	Montenegro	Stage 3	Stage 3	Good	Shallow marine - wave dominated	Diplichnites isp.	Certain Identification	Alpert (1976)	Diplichnites isp.	Alpert (1976)
384	United States of America	Montenegro	Stage 3	Stage 3	Good	Shallow marine - wave dominated	Diplichnites isp.	Certain Identification	Alpert (1976)	Diplichnites isp.	Alpert (1976)
385	Argentina	Unnamed Argentinian Precordillera Olistolith	Stage 3	Stage 4	Reasonable	Intertidal - tidal flat	Diplocraterion isp.	Certain Identification	Astini et al. (2000)	Diplocraterion isp.	Astini et al. (2000)
386	Australia	Arumbera 3	Stage 3	Stage 3	Reasonable	Wave dominated - shoreface	Diplocraterion isp.	Certain Identification	Baghiyan-Yazd (1998)	Diplocraterion isp.	Baghiyan-Yazd (1998)
387	Australia	Arumbera 3	Stage 3	Stage 3	Reasonable	Wave dominated - shoreface	Diplocraterion isp.	Certain Identification	Baghiyan-Yazd (1998)	Diplocraterion isp.	Baghiyan-Yazd (1998)
388	Australia	Donkey Creek Beds	Stage 3	Stage 3	Reasonable	Shallow marine	Diplocraterion isp.	Certain Identification	Walter et al. (1989)	Diplocraterion isp.	Walter et al. (1989)
389	Australia	Donkey Creek Beds	Stage 3	Stage 3	Reasonable	Shallow marine	Diplocraterion isp.	Certain Identification	Baghiyan-Yazd (1998)	Diplocraterion isp.	Baghiyan-Yazd (1998)
390	Australia	Mount Baldwin	Stage 3	Stage 3	Reasonable	Shallow marine	Diplocraterion isp.	Certain Identification	Walter et al. (1989)	Diplocraterion isp.	Walter et al. (1989)
391	India	Dhaulagiri	Stage 3	Stage 4	Reasonable	Shallow marine - tide dominated	Diplocraterion isp.	Very Uncertain Ichnogenera	Singh et al. (2014)	Diplocraterion isp.	Singh et al. (2014)
392	India	Parahio	Stage 4	Stage 4	Reasonable	Shallow marine - wave dominated	Diplocraterion isp.	Not Assessed	Singh (2009)	Diplocraterion isp.	Singh (2009)
393	Pakistan	Neobolus Shales	Stage 4	Stage 4	Good	Shallow marine - tide dominated	Diplocraterion isp.	Uncertain Ichnospecies	Buatois & Mangano (unpub)	Corophioides rosei	Schindewolf & Seilacher (1955)
394	Spain	Azorejo Sandstone	Stage 3	Stage 3	Good	Offshore - transition	Diplocraterion isp.	Not Figured	Brasier et al. (1979)	Diplocraterion isp.	Brasier et al. (1979)
395	United States of America	Erwin	Stage 3	Stage 4	Reasonable	Tide dominated - subtidal	Diplocraterion isp.	Not Figured	Walker & Driese (1991)	Diplocraterion isp.	Walker & Driese (1991)
396	Australia	Mount Baldwin	Stage 3	Stage 3	Reasonable	Shallow marine	Diplocraterion parallelum	Certain Identification	Walter et al. (1989)	Diplocraterion parallelum	Walter et al. (1989)
397	Canada	Lake Louise	Stage 3	Stage 3	Reasonable	Tide dominated - subtidal	Diplocraterion parallelum	Certain Identification	Desjardins et al. (2010b)	Diplocraterion parallelum	Desjardins et al. (2010b)
398	Canada	Lake Louise	Stage 3	Stage 3	Reasonable	Tide dominated - subtidal	Diplocraterion parallelum	Certain Identification	Desjardins et al. (2010b)	Diplocraterion parallelum	Desjardins et al. (2010b)
399	Canada	Lake Louise	Stage 3	Stage 3	Reasonable	Tide dominated - subtidal	Diplocraterion parallelum	Certain Identification	Desjardins et al. (2010b)	Diplocraterion parallelum	Desjardins et al. (2010b)
400	Canada	Lake Louise	Stage 3	Stage 3	Reasonable	Tide dominated - subtidal	Diplocraterion parallelum	Certain Identification	Desjardins et al. (2010b)	Diplocraterion parallelum	Desjardins et al. (2010b)
401	Canada	Lake Louise	Stage 3	Stage 3	Reasonable	Tide dominated - subtidal	Diplocraterion parallelum	Certain Identification	Desjardins et al. (2010b)	Diplocraterion parallelum	Desjardins et al. (2010b)
402	Canada	Lake Louise	Stage 3	Stage 3	Reasonable	Tide dominated - subtidal	Diplocraterion parallelum	Certain Identification	Desjardins et al. (2010b)	Diplocraterion parallelum	Desjardins et al. (2010b)
403	Canada	Lake Louise	Stage 3	Stage 3	Reasonable	Tide dominated - subtidal	Diplocraterion parallelum	Certain Identification	Desjardins et al. (2010b)	Diplocraterion parallelum	Desjardins et al. (2010b)
404	Canada	Lake O'Hara	Stage 3	Stage 4	Good	Tide dominated - subtidal	Diplocraterion parallelum	Certain Identification	Desjardins et al. (2010b)	Diplocraterion parallelum	Desjardins et al. (2010b)
405	Canada	Lake O'Hara	Stage 3	Stage 4	Good	Tide dominated - subtidal	Diplocraterion parallelum	Certain Identification	Desjardins et al. (2010b)	Diplocraterion parallelum	Desjardins et al. (2010b)
406	Canada	Lake O'Hara	Stage 3	Stage 4	Good	Tide dominated - subtidal	Diplocraterion parallelum	Certain Identification	Desjardins et al. (2010b)	Diplocraterion parallelum	Desjardins et al. (2010b)
407	Canada	Lake O'Hara	Stage 3	Stage 4	Good	Tide dominated - subtidal	Diplocraterion parallelum	Certain Identification	Desjardins et al. (2010b)	Diplocraterion parallelum	Desjardins et al. (2010b)
408	Canada	Lake O'Hara	Stage 3	Stage 4	Good	Tide dominated - subtidal	Diplocraterion parallelum	Certain Identification	Desjardins et al. (2010b)	Diplocraterion parallelum	Desjardins et al. (2010b)
409	Canada	Lake O'Hara	Stage 3	Stage 4	Good	Tide dominated - subtidal	Diplocraterion parallelum	Certain Identification	Desjardins et al. (2010b)	Diplocraterion parallelum	Desjardins et al. (2010b)
410	Canada	Lake O'Hara	Stage 3	Stage 4	Good	Tide dominated - subtidal	Diplocraterion parallelum	Certain Identification	Desjardins et al. (2010b)	Diplocraterion parallelum	Desjardins et al. (2010b)
411	Denmark	Broens Odde	Stage 3	Stage 3	Poor	Offshore - transition	Diplocraterion parallelum	Certain Identification	Buatois & Mangano (unpub)	Diplocraterion isp.	Clausen & Vilhjalmsson (1986)
412	Poland	Kaplonosy	Stage 3	Stage 3	Good	Shallow marine - wave dominated	Diplocraterion parallelum	Certain Identification	Paczesna (1996)	Diplocraterion parallelum	Paczesna (1996)
413	Poland	Lower Ocieseki	Stage 3	Stage 4	Good	Offshore - transition	Diplocraterion parallelum	Certain Identification	Stachacz (2016)	Diplocraterion parallelum	Stachacz (2016)
414	Poland	Ocieseki	Stage 3	Stage 4	Reasonable	Offshore - transition	Diplocraterion parallelum	Certain Identification	Orlowski (1989)	Diplocraterion parallelum	Orlowski (1989)
415	Poland	Ocieseki	Stage 3	Stage 4	Reasonable	Offshore - transition	Diplocraterion parallelum	Certain Identification	Orlowski (1989)	Diplocraterion parallelum	Orlowski (1989)
416	Poland	Upper Ocieseki	Stage 3	Stage 4	Good	Offshore - transition	Diplocraterion parallelum	Certain Identification	Stachacz (2016)	Diplocraterion parallelum	Stachacz (2016)
417	Sweden	Mickwitzia Sandstone	Stage 3	Stage 4	Reasonable	Tide dominated - subtidal	Diplocraterion parallelum	Certain Identification	Jensen (1997)	Diplocraterion parallelum	Jensen (1997)
418	Sweden	Mickwitzia Sandstone	Stage 3	Stage 4	Reasonable	Tide dominated - subtidal	Diplocraterion parallelum	Uncertain Ichnospecies	Jensen (1997)	Diplocraterion parallelum	Jensen (1997)
419	Sweden	Mickwitzia Sandstone	Stage 3	Stage 4	Reasonable	Tide dominated - subtidal	Diplocraterion parallelum	Uncertain Ichnospecies	Jensen (1997)	Diplocraterion parallelum	Jensen (1997)
420	Australia	Donkey Creek Beds	Stage 3	Stage 3	Reasonable	Shallow marine	Diplopodichnus biformis	Certain Identification	Buatois & Mangano (unpub)	Bilinichnus simplex	Baghiyan-Yazd (1998)
421	Spain	Pedroche	Stage 3	Stage 3	Reasonable	Shallow marine - platform	Diplopodichnus biformis	Certain Identification	Buatois & Mangano (unpub)	Bilinichnus isp.	Gamez-Vintaned et al. (2006)
422	China	Guanshan	Stage 4	Stage 4	Reasonable	Shoreface - lower shoreface	Glockerichnus isp.	Not Figured	Hu et al. (2010)	Glockerichnus isp.	Hu et al. (2010)
423	India	Dhaulagiri	Stage 3	Stage 4	Reasonable	Shallow marine - tide dominated	Glockerichnus isp.	Not Assessed	Pickerill (1982)	Glockeria isp.	Singh et al. (2014)
424	Australia	Arumbera 3	Stage 3	Stage 3	Reasonable	Shallow marine - wave dominated	Gordia arcuata	Certain Identification	Walter et al. (1989)	Gordia arcuata	Walter et al. (1989)
425	Australia	Arumbera 4	Stage 3	Stage 3	Reasonable	Marginal marine	Gordia arcuata	Certain Identification	Walter et al. (1989)	Gordia arcuata	Walter et al. (1989)
426	Australia	Donkey Creek Beds	Stage 3	Stage 3	Reasonable	Shallow marine	Gordia arcuata	Certain Identification	Walter et al. (1989)	Gordia arcuata	Walter et al. (1989)
427	Australia	Mount Baldwin	Stage 3	Stage 3	Reasonable	Shallow marine	Gordia arcuata	Certain Identification	Walter et al. (1989)	Gordia arcuata	Walter et al. (1989)
428	Poland	Ocieseki	Stage 3	Stage 4	Reasonable	Offshore - transition	Gordia arcuata	Certain Identification	Orlowski & Zylinska (2002)	Gordia arcuata	Orlowski & Zylinska (2002)
429	Poland	Ocieseki	Stage 3	Stage 4	Reasonable	Offshore - transition	Gordia arcuata	Certain Identification	Orlowski & Zylinska (2002)	Gordia arcuata	Orlowski & Zylinska (2002)
430	Australia	Arumbera 3	Stage 3	Stage 3	Reasonable	Wave dominated - shoreface	Gordia isp.	Certain Identification	Baghiyan-Yazd (1998)	Gordia isp.	Baghiyan-Yazd (1998)
431	Australia	Arumbera 3	Stage 3	Stage 3	Reasonable	Wave dominated - shoreface	Gordia isp.	Certain Identification	Baghiyan-Yazd (1998)	Gordia isp.	Baghiyan-Yazd (1998)
432	Australia	Arumbera 4	Stage 3	Stage 3	Reasonable	Marginal marine	Gordia isp.	Certain Identification	Baghiyan-Yazd (1998)	Gordia isp.	Baghiyan-Yazd (1998)
433	Australia	Arumbera 4	Stage 3	Stage 3	Reasonable	Marginal marine	Gordia isp.	Certain Identification	Baghiyan-Yazd (1998)	Gordia isp.	Baghiyan-Yazd (1998)
434	Australia	Donkey Creek Beds	Stage 3	Stage 3	Reasonable	Shallow marine	Gordia isp.	Certain Identification	Walter et al. (1989)	Gordia isp.	Walter et al. (1989)
435	Australia	Donkey Creek Beds	Stage 3	Stage 3	Reasonable	Shallow marine	Gordia isp.	Certain Identification	Walter et al. (1989)	Gordia isp.	Walter et al. (1989)
436	Australia	Mount Baldwin	Stage 3	Stage 3	Reasonable	Shallow marine	Gordia isp.	Certain Identification	Walter et al. (1989)	Gordia isp.	Walter et al. (1989)
437	Australia	Undefined	Stage 3	Stage 3	Poor	Not Defined	Gordia isp.	Certain Identification	Walter et al. (1989)	Gordia isp.	Walter et al. (1989)
438	China	Wulongqing	Stage 4	Stage 4	Good	Shallow marine - wave dominated	Gordia isp.	Certain Identification	Weber et al. (2012)	Gordia isp.	Weber et al. (2012)
439	Poland	Lower Ocieseki	Stage 3	Stage 4	Good	Offshore - transition	Gordia isp.	Certain Identification	Stachacz (2016)	Gordia isp.	Stachacz (2016)
440	Australia	Arumbera 4	Stage 3	Stage 3	Reasonable	Marginal marine	Gordia marina	Certain Identification	Baghiyan-Yazd (1998)	Gordia marina	Baghiyan-Yazd (1998)
441	China	Xinji	Stage 3	Stage 3	Good	Offshore - transition	Gordia marina	Certain Identification	Miao & Zhu (2014)	Gordia marina	Miao & Zhu (2014)
442	China	Wulongqing	Stage 4	Stage 4	Good	Shallow marine - wave dominated	Guanshanichnus glockerichnoides	Certain Identification	Weber et al. (2012)	Guanshanichnus glockerichnoides	Weber et al. (2012)
443	Australia	Arumbera 3	Stage 3	Stage 3	Reasonable	Shallow marine - wave dominated	Gyrochorte isp.	Not Assessed	Buatois & Mangano (unpub)	Gyrochorte isp.	Walter et al. (1989)
444	Australia	Arumbera 4	Stage 3	Stage 3	Reasonable	Marginal marine	Gyrochorte isp.	Not Assessed	Buatois & Mangano (unpub)	Gyrochorte isp.	Walter et al. (1989)
445	Poland	Lower Ocieseki	Stage 3	Stage 4	Good	Offshore - transition	Gyrolithes isp.	Certain Identification	Stachacz (2016)	Gyrolithes isp.	Stachacz (2016)
446	Australia	Arumbera 3	Stage 3	Stage 3	Reasonable	Wave dominated - shoreface	Gyrolithes polonicus	Uncertain Ichnospecies	Baghiyan-Yazd (1998)	Gyrolithes polonicus	Baghiyan-Yazd (1998)
447	Poland	Kaplonosy	Stage 3	Stage 3	Good	Shallow marine - wave dominated	Gyrolithes polonicus	Certain Identification	Paczesna (1996)	Gyrolithes polonicus	Paczesna (1996)
448	Poland	Radzyn	Stage 3	Stage 4	Good	Shallow marine - wave dominated	Gyrolithes polonicus	Certain Identification	Paczesna (1996)	Gyrolithes polonicus	Paczesna (1996)
449	Sweden	Mickwitzia Sandstone	Stage 3	Stage 4	Reasonable	Tide dominated - subtidal	Gyrolithes polonicus	Certain Identification	Jensen (1997)	Gyrolithes polonicus	Jensen (1997)
450	Sweden	Mickwitzia Sandstone	Stage 3	Stage 4	Reasonable	Tide dominated - subtidal	Gyrolithes polonicus	Certain Identification	Jensen (1997)	Gyrolithes polonicus	Jensen (1997)
451	Sweden	Mickwitzia Sandstone	Stage 3	Stage 4	Reasonable	Tide dominated - subtidal	Gyrolithes polonicus	Certain Identification	Jensen (1997)	Gyrolithes polonicus	Jensen (1997)
452	Sweden	Mickwitzia Sandstone	Stage 3	Stage 4	Reasonable	Tide dominated - subtidal	Gyrolithes polonicus	Certain Identification	Jensen (1997)	Gyrolithes polonicus	Jensen (1997)
453	Sweden	Mickwitzia Sandstone	Stage 3	Stage 4	Reasonable	Tide dominated - subtidal	Halimedides isp.	Certain Identification	Buatois et al. (2017)	Hormosiroidea isp.	Jensen (1997)
454	Sweden	Mickwitzia Sandstone	Stage 3	Stage 4	Reasonable	Tide dominated - subtidal	Halimedides isp.	Certain Identification	Buatois et al. (2017)	Fustiglyphus isp.	Jensen (1997)
455	Sweden	Mickwitzia Sandstone	Stage 3	Stage 4	Reasonable	Tide dominated - subtidal	Halimedides isp.	Certain Identification	Buatois et al. (2017)	Hormosiroidea isp.	Jensen (1997)
456	Sweden	Mickwitzia Sandstone	Stage 3	Stage 4	Reasonable	Tide dominated - subtidal	Halimedides isp.	Certain Identification	Buatois et al. (2017)	Fustiglyphus isp.	Jensen (1997)
457	Sweden	Mickwitzia Sandstone	Stage 3	Stage 4	Reasonable	Tide dominated - subtidal	Halimedides isp.	Certain Identification	Buatois et al. (2017)	Hormosiroidea isp.	Jensen (1997)
458	Poland	Ocieseki	Stage 3	Stage 4	Reasonable	Offshore - transition	Halopoa imbricata	Certain Identification	Orlowski & Zylinska (2002)	Halopoa imbricata	Orlowski & Zylinska (2002)
459	Poland	Ocieseki	Stage 3	Stage 4	Reasonable	Offshore - transition	Halopoa imbricata	Certain Identification	Orlowski & Zylinska (2002)	Halopoa imbricata	Orlowski & Zylinska (2002)
460	Poland	Ocieseki	Stage 3	Stage 4	Reasonable	Offshore - transition	Halopoa imbricata	Certain Identification	Orlowski & Zylinska (2002)	Halopoa imbricata	Orlowski & Zylinska (2002)
461	Poland	Ocieseki	Stage 3	Stage 4	Reasonable	Offshore - transition	Halopoa imbricata	Certain Identification	Orlowski & Zylinska (2002)	Halopoa imbricata	Orlowski & Zylinska (2002)
462	Canada	Lake Louise	Stage 3	Stage 3	Reasonable	Tide dominated - subtidal	Halopoa isp.	Certain Identification	Desjardins et al. (2010b)	Halopoa isp.	Desjardins et al. (2010b)
463	Canada	Lake Louise	Stage 3	Stage 3	Reasonable	Tide dominated - subtidal	Halopoa isp.	Certain Identification	Desjardins et al. (2010b)	Halopoa isp.	Desjardins et al. (2010b)
464	Canada	Lake Louise	Stage 3	Stage 3	Reasonable	Tide dominated - subtidal	Halopoa isp.	Certain Identification	Desjardins et al. (2010b)	Halopoa isp.	Desjardins et al. (2010b)
465	Canada	Lake Louise	Stage 3	Stage 3	Reasonable	Tide dominated - subtidal	Halopoa isp.	Certain Identification	Desjardins et al. (2010b)	Halopoa isp.	Desjardins et al. (2010b)
466	Canada	Lake Louise	Stage 3	Stage 3	Reasonable	Tide dominated - subtidal	Halopoa isp.	Certain Identification	Desjardins et al. (2010b)	Halopoa isp.	Desjardins et al. (2010b)
467	Canada	Lake Louise	Stage 3	Stage 3	Reasonable	Tide dominated - subtidal	Halopoa isp.	Certain Identification	Desjardins et al. (2010b)	Halopoa isp.	Desjardins et al. (2010b)
468	Canada	Lake Louise	Stage 3	Stage 3	Reasonable	Tide dominated - subtidal	Halopoa isp.	Certain Identification	Desjardins et al. (2010b)	Halopoa isp.	Desjardins et al. (2010b)
469	Poland	Lower Ocieseki	Stage 3	Stage 4	Good	Offshore - transition	Halopoa isp.	Certain Identification	Stachacz (2016)	Halopoa isp.	Stachacz (2016)
470	Poland	Lower Ocieseki	Stage 3	Stage 4	Good	Offshore - transition	Halopoa isp.	Certain Identification	Stachacz (2016)	Halopoa isp.	Stachacz (2016)
471	United States of America	Addy Quartzite	Stage 3	Stage 3	Reasonable	Tide dominated - subtidal	Halopoa isp.	Certain Identification	Graham (2011)	Halopoa isp.	Graham (2011)
472	United States of America	Addy Quartzite	Stage 3	Stage 3	Reasonable	Tide dominated - subtidal	Halopoa isp.	Certain Identification	Graham (2011)	Halopoa isp.	Graham (2011)
473	Australia	Madigan Inlet	Stage 3	Stage 3	Reasonable	Shallow marine - tide dominated	Helminthoidichnites isp.	Certain Identification	Jago & Gatehouse (2007)	Helminthoidichnites isp.	Jago & Gatehouse (2007)
474	Canada	Lake Oesa	Stage 3	Stage 4	Good	Tide dominated - intertidal	Helminthoidichnites isp.	Certain Identification	Desjardins et al. (2010b)	Helminthoidichnites isp.	Desjardins et al. (2010b)
475	Canada	Lake Oesa	Stage 3	Stage 4	Good	Tide dominated - intertidal	Helminthoidichnites isp.	Certain Identification	Desjardins et al. (2010b)	Helminthoidichnites isp.	Desjardins et al. (2010b)
476	Canada	Lake Oesa	Stage 3	Stage 4	Good	Tide dominated - intertidal	Helminthoidichnites isp.	Certain Identification	Desjardins et al. (2010b)	Helminthoidichnites isp.	Desjardins et al. (2010b)
477	Canada	Lake Oesa	Stage 3	Stage 4	Good	Tide dominated - intertidal	Helminthoidichnites isp.	Certain Identification	Desjardins et al. (2010b)	Helminthoidichnites isp.	Desjardins et al. (2010b)
478	Canada	Lake Oesa	Stage 3	Stage 4	Good	Tide dominated - intertidal	Helminthoidichnites isp.	Certain Identification	Desjardins et al. (2010b)	Helminthoidichnites isp.	Desjardins et al. (2010b)
479	Canada	Lake Oesa	Stage 3	Stage 4	Good	Tide dominated - intertidal	Helminthoidichnites isp.	Certain Identification	Desjardins et al. (2010b)	Helminthoidichnites isp.	Desjardins et al. (2010b)
480	Canada	Lake Oesa	Stage 3	Stage 4	Good	Tide dominated - intertidal	Helminthoidichnites isp.	Certain Identification	Desjardins et al. (2010b)	Helminthoidichnites isp.	Desjardins et al. (2010b)
481	Canada	Neruokpuk	Stage 3	Stage 4	Poor	Deep Marine - turbidite system	Helminthoidichnites tenuis	Certain Identification	Buatois & Mangano (unpub)	Helminthoidichnites isp.	Hofmann et al. (1994)
482	Canada	Undefined Lower Niddery Lake	Stage 3	Stage 4	Poor	Deep Marine - turbidite system	Helminthoidichnites tenuis	Certain Identification	Buatois & Mangano (unpub)	Helminthoidichnites isp.	Hofmann et al. (1994)
483	Canada	Undefined Lower Niddery Lake	Stage 3	Stage 4	Poor	Deep Marine - turbidite system	Helminthoidichnites tenuis	Certain Identification	Buatois & Mangano (unpub)	Helminthoidichnites isp.	Hofmann et al. (1994)
484	Canada	Unfefined Upper Niddery Lake	Stage 3	Stage 4	Poor	Deep Marine - turbidite system	Helminthoidichnites tenuis	Certain Identification	Buatois & Mangano (unpub)	Helminthoidichnites isp.	Hofmann et al. (1994)
485	Canada	Unfefined Upper Niddery Lake	Stage 3	Stage 4	Poor	Deep Marine - turbidite system	Helminthoidichnites tenuis	Certain Identification	Buatois & Mangano (unpub)	Helminthoidichnites isp.	Hofmann et al. (1994)
486	Poland	Lower Ocieseki	Stage 3	Stage 4	Good	Offshore - transition	Helminthoidichnites tenuis	Certain Identification	Stachacz (2016)	Helminthoidichnites tenuis	Stachacz (2016)
487	Sweden	Mickwitzia Sandstone	Stage 3	Stage 4	Reasonable	Tide dominated - subtidal	Helminthoidichnites tenuis	Certain Identification	Jensen (1997)	Helminthoidichnites tenuis	Jensen (1997)
488	Sweden	Mickwitzia Sandstone	Stage 3	Stage 4	Reasonable	Tide dominated - subtidal	Helminthoidichnites tenuis	Certain Identification	Jensen (1997)	Helminthoidichnites tenuis	Jensen (1997)
489	Sweden	Mickwitzia Sandstone	Stage 3	Stage 4	Reasonable	Tide dominated - subtidal	Helminthoidichnites tenuis	Certain Identification	Jensen (1997)	Helminthoidichnites tenuis	Jensen (1997)
490	Australia	Donkey Creek Beds	Stage 3	Stage 3	Reasonable	Shallow marine	Helminthopsis abeli	Certain Identification	Buatois & Mangano (unpub)	Helminthopsis irregularis	Walter et al. (1989)
491	China	Xinji	Stage 3	Stage 3	Good	Offshore - transition	Helminthopsis abeli	Certain Identification	Miao & Zhu (2014)	Helminthopsis abeli	Miao & Zhu (2014)
492	Poland	Ocieseki	Stage 3	Stage 4	Reasonable	Offshore - transition	Helminthopsis abeli	Certain Identification	Orlowski & Zylinska (2002)	Helminthopsis abeli	Orlowski & Zylinska (2002)
493	Poland	Ocieseki	Stage 3	Stage 4	Reasonable	Offshore - transition	Helminthopsis abeli	Certain Identification	Orlowski & Zylinska (2002)	Helminthopsis abeli	Orlowski & Zylinska (2002)
494	United States of America	Addy Quartzite	Stage 3	Stage 3	Reasonable	Tide dominated - subtidal	Helminthopsis hieroglyphica	Certain Identification	Graham (2011)	Helminthopsis hieroglyphica	Graham (2011)
495	United States of America	Addy Quartzite	Stage 3	Stage 3	Reasonable	Tide dominated - subtidal	Helminthopsis hieroglyphica	Certain Identification	Graham (2011)	Helminthopsis hieroglyphica	Graham (2011)
496	Canada	Lake Louise	Stage 3	Stage 3	Reasonable	Tide dominated - subtidal	Helminthopsis isp.	Certain Identification	Desjardins et al. (2010b)	Helminthopsis isp.	Desjardins et al. (2010b)
497	Canada	Lake Louise	Stage 3	Stage 3	Reasonable	Tide dominated - subtidal	Helminthopsis isp.	Certain Identification	Desjardins et al. (2010b)	Helminthopsis isp.	Desjardins et al. (2010b)
498	Canada	Lake Louise	Stage 3	Stage 3	Reasonable	Tide dominated - subtidal	Helminthopsis isp.	Certain Identification	Desjardins et al. (2010b)	Helminthopsis isp.	Desjardins et al. (2010b)
499	Canada	Lake Louise	Stage 3	Stage 3	Reasonable	Tide dominated - subtidal	Helminthopsis isp.	Certain Identification	Desjardins et al. (2010b)	Helminthopsis isp.	Desjardins et al. (2010b)
500	Canada	Lake Louise	Stage 3	Stage 3	Reasonable	Tide dominated - subtidal	Helminthopsis isp.	Certain Identification	Desjardins et al. (2010b)	Helminthopsis isp.	Desjardins et al. (2010b)
501	Canada	Lake Louise	Stage 3	Stage 3	Reasonable	Tide dominated - subtidal	Helminthopsis isp.	Certain Identification	Desjardins et al. (2010b)	Helminthopsis isp.	Desjardins et al. (2010b)
502	Canada	Lake Louise	Stage 3	Stage 3	Reasonable	Tide dominated - subtidal	Helminthopsis isp.	Certain Identification	Desjardins et al. (2010b)	Helminthopsis isp.	Desjardins et al. (2010b)
503	Canada	Lake Oesa	Stage 3	Stage 4	Good	Tide dominated - intertidal	Helminthopsis isp.	Certain Identification	Desjardins et al. (2010b)	Helminthopsis isp.	Desjardins et al. (2010b)
504	Canada	Lake Oesa	Stage 3	Stage 4	Good	Tide dominated - intertidal	Helminthopsis isp.	Certain Identification	Desjardins et al. (2010b)	Helminthopsis isp.	Desjardins et al. (2010b)
505	Canada	Lake Oesa	Stage 3	Stage 4	Good	Tide dominated - intertidal	Helminthopsis isp.	Certain Identification	Desjardins et al. (2010b)	Helminthopsis isp.	Desjardins et al. (2010b)
506	Canada	Lake Oesa	Stage 3	Stage 4	Good	Tide dominated - intertidal	Helminthopsis isp.	Certain Identification	Desjardins et al. (2010b)	Helminthopsis isp.	Desjardins et al. (2010b)
507	Canada	Lake Oesa	Stage 3	Stage 4	Good	Tide dominated - intertidal	Helminthopsis isp.	Certain Identification	Desjardins et al. (2010b)	Helminthopsis isp.	Desjardins et al. (2010b)
508	Canada	Lake Oesa	Stage 3	Stage 4	Good	Tide dominated - intertidal	Helminthopsis isp.	Certain Identification	Desjardins et al. (2010b)	Helminthopsis isp.	Desjardins et al. (2010b)
509	Canada	Lake Oesa	Stage 3	Stage 4	Good	Tide dominated - intertidal	Helminthopsis isp.	Certain Identification	Desjardins et al. (2010b)	Helminthopsis isp.	Desjardins et al. (2010b)
510	China	Xinji	Stage 3	Stage 3	Good	Offshore - transition	Helminthopsis isp.	Certain Identification	Miao & Zhu (2014)	Helminthopsis isp.	Miao & Zhu (2014)
511	India	Arenaceous	Stage 3	Stage 4	Poor	Shallow marine - tide dominated	Helminthopsis isp.	Certain Identification	Buatois & Mangano (unpub)	Unidentifiable traces	Singh & Rai (1983)
512	India	Dhaulagiri	Stage 3	Stage 4	Reasonable	Shallow marine - tide dominated	Helminthopsis isp.	Not Assessed	Singh et al. (2014)	Helminthopsis isp.	Singh et al. (2014)
513	Poland	Kaplonosy	Stage 3	Stage 3	Good	Shallow marine - wave dominated	Helminthopsis isp.	Certain Identification	Buatois & Mangano (unpub)	Helminthoida isp.	Paczesna (1996)
514	Poland	Ocieseki	Stage 3	Stage 4	Reasonable	Offshore - transition	Helminthopsis isp.	Certain Identification	Orlowski (1989)	Helminthopsis isp.	Orlowski (1989)
515	Spain	Pedroche	Stage 3	Stage 3	Reasonable	Shallow marine - platform	Helminthopsis isp.	Certain Identification	Buatois & Mangano (unpub)	Cosmorhaphe isp.	Gamez-Vintaned et al. (2006)
516	United Kingdom	Fucoid	Stage 3	Stage 3	Poor	Wave dominated - offshore	Helminthopsis isp.	Certain Identification	Davies et al. (2009)	Helminthopsis isp.	Davies et al. (2009)
517	United Kingdom	Fucoid	Stage 3	Stage 3	Poor	Wave dominated - offshore	Helminthopsis isp.	Certain Identification	Davies et al. (2009)	Helminthopsis isp.	Davies et al. (2009)
518	United Kingdom	Fucoid	Stage 3	Stage 3	Poor	Wave dominated - offshore	Helminthopsis isp.	Certain Identification	Davies et al. (2009)	Helminthopsis isp.	Davies et al. (2009)
519	United Kingdom	Fucoid	Stage 3	Stage 3	Poor	Wave dominated - offshore	Helminthopsis isp.	Certain Identification	Kim (1992)	Helminthopsis isp.	Kim (1992)
520	China	Guanshan	Stage 4	Stage 4	Reasonable	Shoreface - lower shoreface	Hormosiroidea isp.	Not Figured	Hu et al. (2010)	Hormosiroidea isp.	Hu et al. (2010)
521	China	Guanshan	Stage 4	Stage 4	Good	Wave dominated - shoreface	Laevicyclus isp.	Not Figured	Knaust (2015)	Monocraterion isp.	Zhu (1997)
522	China	Yu'anshan	Stage 3	Stage 3	Good	Offshore - transition	Laevicyclus isp.	Not Figured	Knaust (2015)	Monocraterion isp.	Zhu (1997)
523	Pakistan	Magnesian Shales	Stage 4	Stage 4	Good	Wave dominated - offshore	Laevicyclus isp.	Certain Identification	Schindewolf & Seilacher (1955)	Laevicyclus isp.	Schindewolf & Seilacher (1955)
524	Poland	Ocieseki	Stage 3	Stage 4	Reasonable	Offshore - transition	Laevicyclus isp.	Certain Identification	Knaust (2015)	Monocraterion tentaculatum	Orlowski (1989)
525	Poland	Ocieseki	Stage 3	Stage 4	Reasonable	Offshore - transition	Laevicyclus isp.	Certain Identification	Knaust (2015)	Monocraterion tentaculatum	Orlowski (1989)
526	United States of America	Upper Wood Canyon	Stage 3	Stage 3	Good	Shallow marine	Laevicyclus isp.	Not Assessed	Buatois et al. (2017)	Dolopichnus isp.	Mata et al. (2012)
527	Poland	Lower Ocieseki	Stage 3	Stage 4	Good	Offshore - transition	Mammillichnis aggeris	Certain Identification	Stachacz (2016)	Mammillichnis aggeris	Stachacz (2016)
528	Poland	Lower Ocieseki	Stage 3	Stage 4	Good	Offshore - transition	Mammillichnis aggeris	Certain Identification	Stachacz (2016)	Mammillichnis aggeris	Stachacz (2016)
529	Poland	Upper Ocieseki	Stage 3	Stage 4	Good	Offshore - transition	Mammillichnis aggeris	Certain Identification	Stachacz (2016)	Mammillichnis aggeris	Stachacz (2016)
530	China	Wulongqing	Stage 4	Stage 4	Good	Shallow marine - wave dominated	Merostomichnites isp.	Certain Identification	Weber et al. (2012)	Merostomichnites isp.	Weber et al. (2012)
531	Australia	Arumbera 3	Stage 3	Stage 3	Reasonable	Wave dominated - shoreface	Monocraterion isp.	Very Uncertain Ichnogenera	Baghiyan-Yazd (1998)	Monocraterion isp.	Baghiyan-Yazd (1998)
532	Australia	Arumbera 3	Stage 3	Stage 3	Reasonable	Wave dominated - shoreface	Monocraterion isp.	Very Uncertain Ichnogenera	Baghiyan-Yazd (1998)	Monocraterion isp.	Baghiyan-Yazd (1998)
533	Australia	Arumbera 4	Stage 3	Stage 3	Reasonable	Marginal marine	Monocraterion isp.	Very Uncertain Ichnogenera	Baghiyan-Yazd (1998)	Monocraterion isp.	Baghiyan-Yazd (1998)
534	Australia	Arumbera 4	Stage 3	Stage 3	Reasonable	Marginal marine	Monocraterion isp.	Very Uncertain Ichnogenera	Baghiyan-Yazd (1998)	Monocraterion isp.	Baghiyan-Yazd (1998)
535	Poland	Lower Ocieseki	Stage 3	Stage 4	Good	Offshore - transition	Monocraterion isp.	Very Uncertain Ichnogenera	Buatois & Mangano (unpub)	Monocraterion isp.	Stachacz (2016)
536	Poland	Lower Ocieseki	Stage 3	Stage 4	Good	Offshore - transition	Monocraterion isp.	Very Uncertain Ichnogenera	Buatois & Mangano (unpub)	Monocraterion isp.	Stachacz (2016)
537	Poland	Ocieseki	Stage 3	Stage 4	Reasonable	Offshore - transition	Monocraterion isp.	Very Uncertain Ichnogenera	Orlowski (1989)	Monocraterion isp.	Orlowski (1989)
538	Poland	Upper Ocieseki	Stage 3	Stage 4	Good	Shoreface - lower shoreface	Monocraterion isp.	Very Uncertain Ichnogenera	Buatois & Mangano (unpub)	Monocraterion isp.	Stachacz (2016)
539	Poland	Upper Ocieseki	Stage 3	Stage 4	Good	Shoreface - lower shoreface	Monocraterion isp.	Very Uncertain Ichnogenera	Buatois & Mangano (unpub)	Monocraterion isp.	Stachacz (2016)
540	Poland	Upper Ocieseki	Stage 3	Stage 4	Good	Shoreface - lower shoreface	Monocraterion isp.	Very Uncertain Ichnogenera	Buatois & Mangano (unpub)	Monocraterion isp.	Stachacz (2016)
541	Spain	Pedroche	Stage 3	Stage 3	Reasonable	Shallow marine - platform	Monocraterion isp.	Very Uncertain Ichnogenera	Buatois & Mangano (unpub)	Monocraterion isp.	Gamez-Vintaned et al. (2006)
542	United Kingdom	Salterella Grit	Stage 4	Stage 4	Poor	Offshore - transition	Monocraterion isp.	Very Uncertain Ichnogenera	Davies et al. (2009)	Monocraterion isp.	Davies et al. (2009)
543	Sweden	Mickwitzia Sandstone	Stage 3	Stage 4	Reasonable	Tide dominated - subtidal	Monocraterion tentaculatum	Certain Identification	Jensen (1997)	Monocraterion tentaculatum	Jensen (1997)
544	Sweden	Mickwitzia Sandstone	Stage 3	Stage 4	Reasonable	Tide dominated - subtidal	Monocraterion tentaculatum	Uncertain Ichnospecies	Jensen (1997)	Monocraterion tentaculatum	Jensen (1997)
545	Australia	Arumbera 3	Stage 3	Stage 3	Reasonable	Shallow marine - wave dominated	Monomorphichnus bilinearis	Certain Identification	Walter et al. (1989)	Monomorphichnus bilinearis	Walter et al. (1989)
546	Australia	Arumbera 3	Stage 3	Stage 3	Reasonable	Shallow marine - wave dominated	Monomorphichnus bilinearis	Certain Identification	Walter et al. (1989)	Monomorphichnus bilinearis	Walter et al. (1989)
547	Australia	Arumbera 3	Stage 3	Stage 3	Reasonable	Wave dominated - shoreface	Monomorphichnus bilinearis	Certain Identification	Baghiyan-Yazd (1998)	Monomorphichnus bilinearis	Baghiyan-Yazd (1998)
548	Australia	Arumbera 3	Stage 3	Stage 3	Reasonable	Wave dominated - shoreface	Monomorphichnus bilinearis	Certain Identification	Baghiyan-Yazd (1998)	Monomorphichnus bilinearis	Baghiyan-Yazd (1998)
549	Australia	Arumbera 4	Stage 3	Stage 3	Reasonable	Marginal marine	Monomorphichnus bilinearis	Certain Identification	Walter et al. (1989)	Monomorphichnus bilinearis	Walter et al. (1989)
550	Australia	Arumbera 4	Stage 3	Stage 3	Reasonable	Marginal marine	Monomorphichnus bilinearis	Certain Identification	Baghiyan-Yazd (1998)	Monomorphichnus bilinearis	Baghiyan-Yazd (1998)
551	Spain	Castanal beds	Stage 3	Stage 3	Poor	Tide dominated - subtidal	Monomorphichnus giganticus	Not Figured	Crimes et al. (1977)	Monomorphichnus giganticus	Crimes et al. (1977)
552	Argentina	Unnamed Argentinian Precordillera Olistolith	Stage 3	Stage 4	Reasonable	Intertidal - tidal flat	Monomorphichnus isp.	Certain Identification	Astini et al. (2000)	Monomorphichnus isp.	Astini et al. (2000)
553	Canada	Unfefined Upper Niddery Lake	Stage 3	Stage 4	Poor	Deep Marine - turbidite system	Monomorphichnus isp.	Certain Identification	Hofmann et al. (1994)	Monomorphichnus isp.	Hofmann et al. (1994)
554	China	Guanshan	Stage 4	Stage 4	Good	Wave dominated - shoreface	Monomorphichnus isp.	Certain Identification	Zhu (1997)	Monomorphichnus isp.	Zhu (1997)
555	China	Jialaodong	Stage 3	Stage 3	Good	Wave dominated - offshore	Monomorphichnus isp.	Certain Identification	Buatois & Mangano (unpub)	Monomorphichnus gaopoensis	Yang et al. (1982)
556	China	Yu'anshan	Stage 3	Stage 3	Good	Offshore - transition	Monomorphichnus isp.	Not Figured	Zhu (1997)	Monomorphichnus isp.	Zhu (1997)
557	India	Arenaceous	Stage 3	Stage 4	Poor	Shallow marine - tide dominated	Monomorphichnus isp.	Certain Identification	Singh & Rai (1983)	Monomorphichnus isp.	Singh & Rai (1983)
558	India	Dhaulagiri	Stage 3	Stage 4	Reasonable	Shallow marine	Monomorphichnus isp.	Not Assessed	Tiwari et al. (2013)	Monomorphichnus isp.	Tiwari et al. (2013)
559	India	Parahio	Stage 4	Stage 4	Reasonable	Shallow marine - wave dominated	Monomorphichnus isp.	Certain Identification	Bhargava et al. (1982)	Monomorphichnus isp.	Bhargava et al. (1982)
560	Sweden	Mickwitzia Sandstone	Stage 3	Stage 4	Reasonable	Tide dominated - subtidal	Monomorphichnus isp.	Certain Identification	Jensen (1997)	Monomorphichnus isp.	Jensen (1997)
561	Sweden	Mickwitzia Sandstone	Stage 3	Stage 4	Reasonable	Tide dominated - subtidal	Monomorphichnus isp.	Certain Identification	Jensen (1997)	Monomorphichnus isp.	Jensen (1997)
562	Sweden	Mickwitzia Sandstone	Stage 3	Stage 4	Reasonable	Tide dominated - subtidal	Monomorphichnus isp.	Certain Identification	Jensen (1997)	Monomorphichnus isp.	Jensen (1997)
563	United Kingdom	Fucoid	Stage 3	Stage 3	Poor	Wave dominated - offshore	Monomorphichnus isp.	Certain Identification	Davies et al. (2009)	Monomorphichnus isp.	Davies et al. (2009)
564	United Kingdom	Fucoid	Stage 3	Stage 3	Poor	Wave dominated - offshore	Monomorphichnus isp.	Certain Identification	Davies et al. (2009)	Monomorphichnus isp.	Davies et al. (2009)
565	United Kingdom	Fucoid	Stage 3	Stage 3	Poor	Wave dominated - offshore	Monomorphichnus isp.	Certain Identification	Davies et al. (2009)	Monomorphichnus isp.	Davies et al. (2009)
566	United Kingdom	Fucoid	Stage 3	Stage 3	Poor	Wave dominated - offshore	Monomorphichnus isp.	Certain Identification	Kim (1992)	Monomorphichnus isp.	Kim (1992)
567	Australia	Arumbera 3	Stage 3	Stage 3	Reasonable	Shallow marine - wave dominated	Monomorphichnus lineatus	Certain Identification	Walter et al. (1989)	Monomorphichnus lineatus	Walter et al. (1989)
568	Australia	Arumbera 3	Stage 3	Stage 3	Reasonable	Wave dominated - shoreface	Monomorphichnus lineatus	Certain Identification	Baghiyan-Yazd (1998)	Monomorphichnus lineatus	Baghiyan-Yazd (1998)
569	Greenland	Buen	Stage 3	Stage 4	Reasonable	Shallow marine	Monomorphichnus lineatus	Uncertain Ichnospecies	Bryant & Pickerill (1990)	Monomorphichnus lineatus	Bryant & Pickerill (1990)
570	Greenland	Buen	Stage 3	Stage 4	Reasonable	Shallow marine	Monomorphichnus lineatus	Certain Identification	Bryant & Pickerill (1990)	Monomorphichnus lineatus	Bryant & Pickerill (1990)
571	India	Dhaulagiri	Stage 3	Stage 4	Reasonable	Shallow marine - tide dominated	Monomorphichnus lineatus	Not Assessed	Singh et al. (2014)	Monomorphichnus lineatus	Singh et al. (2014)
572	India	Lower Quartzite	Stage 4	Stage 4	Poor	Shallow marine	Monomorphichnus lineatus	Certain Identification	Desai et al. (2010)	Monomorphichnus lineatus	Desai et al. (2010)
573	India	Lower Quartzite	Stage 4	Stage 4	Poor	Shallow marine	Monomorphichnus lineatus	Certain Identification	Bhargava et al. (1998)	Monomorphichnus lineatus	Bhargava et al. (1998)
574	India	Lower Quartzite	Stage 4	Stage 4	Poor	Shallow marine	Monomorphichnus lineatus	Certain Identification	Bhargava et al. (1998)	Monomorphichnus lineatus	Bhargava et al. (1998)
575	India	Lower Quartzite	Stage 4	Stage 4	Poor	Shallow marine	Monomorphichnus lineatus	Certain Identification	Bhargava et al. (1998)	Monomorphichnus lineatus	Bhargava et al. (1998)
576	India	Sankholi	Stage 3	Stage 4	Poor	Shallow marine	Monomorphichnus lineatus	Certain Identification	Bhargava et al. (1998)	Monomorphichnus lineatus	Bhargava et al. (1998)
577	India	Shale Member	Stage 4	Stage 4	Poor	Shallow marine	Monomorphichnus lineatus	Certain Identification	Desai et al. (2010)	Monomorphichnus lineatus	Desai et al. (2010)
578	Poland	Ocieseki	Stage 3	Stage 4	Reasonable	Offshore - transition	Monomorphichnus lineatus	Certain Identification	Orlowski (1992)	Monomorphichnus lineatus	Orlowski (1992)
579	Poland	Ocieseki	Stage 3	Stage 4	Reasonable	Offshore - transition	Monomorphichnus lineatus	Certain Identification	Orlowski (1992)	Monomorphichnus lineatus	Orlowski (1992)
580	Spain	Azorejo Sandstone	Stage 3	Stage 3	Good	Offshore - transition	Monomorphichnus lineatus	Not Figured	Brasier et al. (1979)	Monomorphichnus lineatus	Brasier et al. (1979)
581	United Kingdom	Fucoid	Stage 3	Stage 3	Poor	Wave dominated - offshore	Monomorphichnus lineatus	Certain Identification	Davies et al. (2009)	Monomorphichnus lineatus	Davies et al. (2009)
582	United Kingdom	Fucoid	Stage 3	Stage 3	Poor	Wave dominated - offshore	Monomorphichnus lineatus	Certain Identification	Davies et al. (2009)	Monomorphichnus lineatus	Davies et al. (2009)
583	United Kingdom	Fucoid	Stage 3	Stage 3	Poor	Wave dominated - offshore	Monomorphichnus lineatus	Certain Identification	Davies et al. (2009)	Monomorphichnus lineatus	Davies et al. (2009)
584	United Kingdom	Fucoid	Stage 3	Stage 3	Poor	Wave dominated - offshore	Monomorphichnus lineatus	Certain Identification	Kim (1992)	Monomorphichnus lineatus	Kim (1992)
585	Poland	Ocieseki	Stage 3	Stage 4	Reasonable	Offshore - transition	Monomorphichnus multilineatus	Certain Identification	Orlowski (1992)	Monomorphichnus multilineatus	Orlowski (1992)
586	United States of America	Harkless	Stage 3	Stage 4	Good	Offshore - transition	Monomorphichnus multilineatus	Certain Identification	Alpert (1976)	Monomorphichnus multilineatus	Alpert (1976)
587	United States of America	Harkless	Stage 3	Stage 4	Good	Offshore - transition	Monomorphichnus multilineatus	Certain Identification	Alpert (1976)	Monomorphichnus multilineatus	Alpert (1976)
588	Australia	Arumbera 3	Stage 3	Stage 3	Reasonable	Shallow marine - wave dominated	Muensteria isp.	Certain Identification	Walter et al. (1989)	Muensteria isp.	Walter et al. (1989)
589	Australia	Arumbera 4	Stage 3	Stage 3	Reasonable	Marginal marine	Muensteria isp.	Certain Identification	Walter et al. (1989)	Muensteria isp.	Walter et al. (1989)
590	Australia	Arumbera 4	Stage 3	Stage 3	Reasonable	Marginal marine	Muensteria isp.	Certain Identification	Walter et al. (1989)	Muensteria isp.	Walter et al. (1989)
591	Australia	Donkey Creek Beds	Stage 3	Stage 3	Reasonable	Shallow marine	Muensteria isp.	Certain Identification	Walter et al. (1989)	Muensteria isp.	Walter et al. (1989)
592	Poland	Ocieseki	Stage 3	Stage 4	Reasonable	Offshore - transition	Multilamella spatiosa	Certain Identification	Orlowski (1989)	Multilamella spatiosa	Orlowski (1989)
593	Poland	Upper Ocieseki	Stage 3	Stage 4	Good	Offshore - transition	Multilamella spatiosa	Certain Identification	Stachacz (2016)	Multilamella spatiosa	Stachacz (2016)
594	Poland	Upper Ocieseki	Stage 3	Stage 4	Good	Offshore - transition	Multilamella spatiosa	Certain Identification	Stachacz (2016)	Multilamella spatiosa	Stachacz (2016)
595	China	Jialaodong	Stage 3	Stage 3	Good	Wave dominated - offshore	Multilaqueichnus ganluoensis	Certain Identification	Yang et al. (1982)	Multilaqueichnus ganluoensis	Yang et al. (1982)
596	China	Wulongqing	Stage 4	Stage 4	Good	Shallow marine - wave dominated	Multina isp.	Certain Identification	Buatois & Mangano (unpub)	Olenichnus isp.	Weber et al. (2012)
597	Sweden	Mickwitzia Sandstone	Stage 3	Stage 4	Reasonable	Tide dominated - subtidal	Multina isp.	Certain Identification	Buatois & Mangano (unpub)	Olenichnus isp.	Jensen (1997)
598	Sweden	Mickwitzia Sandstone	Stage 3	Stage 4	Reasonable	Tide dominated - subtidal	Multina isp.	Certain Identification	Buatois & Mangano (unpub)	Olenichnus isp.	Jensen (1997)
599	Sweden	Mickwitzia Sandstone	Stage 3	Stage 4	Reasonable	Tide dominated - subtidal	Multina isp.	Certain Identification	Buatois & Mangano (unpub)	Olenichnus isp.	Jensen (1997)
600	Poland	Lower Ocieseki	Stage 3	Stage 4	Good	Offshore - transition	Multina minima	Uncertain Ichnospecies	Stachacz (2016)	Multina minima	Stachacz (2016)
601	Australia	Donkey Creek Beds	Stage 3	Stage 3	Reasonable	Shallow marine	Neonereites uniserialis	Certain Identification	Baghiyan-Yazd (1998)	Neonereites uniserialis	Baghiyan-Yazd (1998)
602	Australia	Arumbera 3	Stage 3	Stage 3	Reasonable	Shallow marine - wave dominated	Nereites isp.	Certain Identification	Walter et al. (1989)	Nereites isp.	Walter et al. (1989)
603	Australia	Arumbera 4	Stage 3	Stage 3	Reasonable	Marginal marine	Nereites isp.	Certain Identification	Walter et al. (1989)	Nereites isp.	Walter et al. (1989)
604	India	Dhaulagiri	Stage 3	Stage 4	Reasonable	Shallow marine	Nereites isp.	Not Assessed	Tiwari et al. (2013)	Nereites isp.	Tiwari et al. (2013)
605	Poland	Lower Ocieseki	Stage 3	Stage 4	Good	Offshore - transition	Nereites isp.	Certain Identification	Stachacz (2016)	Nereites isp.	Stachacz (2016)
606	Poland	Lower Ocieseki	Stage 3	Stage 4	Good	Offshore - transition	Nereites isp.	Certain Identification	Stachacz (2016)	Nereites isp.	Stachacz (2016)
607	Australia	Arumbera 3	Stage 3	Stage 3	Reasonable	Wave dominated - shoreface	Nereites macleayi	Certain Identification	Baghiyan-Yazd (1998)	Nereites macleayi	Baghiyan-Yazd (1998)
608	Australia	Arumbera 3	Stage 3	Stage 3	Reasonable	Wave dominated - shoreface	Nereites macleayi	Certain Identification	Baghiyan-Yazd (1998)	Nereites macleayi	Baghiyan-Yazd (1998)
609	Poland	Ocieseki	Stage 3	Stage 4	Reasonable	Offshore - transition	Nereites missouriensis	Certain Identification	Orlowski & Zylinska (2002)	Nereites missouriensis	Orlowski & Zylinska (2002)
610	Australia	Arumbera 4	Stage 3	Stage 3	Reasonable	Marginal marine	Nomen dubium	Certain Identification	Buckman (1995)	Palaeophycus canalis	Baghiyan-Yazd (1998)
611	Canada	Forteau	Stage 3	Stage 4	Good	Tide dominated - subtidal	None identified	Certain Identification	Kerr & Knight (2004)	None identified	Kerr & Knight (2004)
612	Canada	Peyto	Stage 3	Stage 4	Reasonable	Shallow marine - ramp	None identified	Certain Identification	Desjardins et al. (2010b)	None identified	Desjardins et al. (2010b)
613	Canada	Peyto	Stage 3	Stage 4	Reasonable	Shallow marine - ramp	None identified	Certain Identification	Desjardins et al. (2010b)	None identified	Desjardins et al. (2010b)
614	Canada	Peyto	Stage 3	Stage 4	Reasonable	Shallow marine - ramp	None identified	Certain Identification	Desjardins et al. (2010b)	None identified	Desjardins et al. (2010b)
615	Canada	Peyto	Stage 3	Stage 4	Reasonable	Shallow marine - ramp	None identified	Certain Identification	Desjardins et al. (2010b)	None identified	Desjardins et al. (2010b)
616	Canada	Peyto	Stage 3	Stage 4	Reasonable	Shallow marine - ramp	None identified	Certain Identification	Desjardins et al. (2010b)	None identified	Desjardins et al. (2010b)
617	Ireland	Gaskins Leap	Stage 3	Stage 4	Good	Not Defined	None identified	Certain Identification	Crimes (1976)	None identified	Crimes (1976)
618	Ireland	Glascarrig	Stage 3	Stage 4	Reasonable	Deep Marine - turbidite system	None identified	Certain Identification	Crimes & Crossley (1968)	None identified	Crimes & Crossley (1968)
619	Mexico	Puerto Blanco 2	Stage 3	Stage 3	Good	Shallow marine	None identified	Certain Identification	Sour-Tovar et al. (2007)	None identified	Sour-Tovar et al. (2007)
620	Mexico	Puerto Blanco 3	Stage 3	Stage 3	Good	Shallow marine	None identified	Certain Identification	Sour-Tovar et al. (2007)	None identified	Sour-Tovar et al. (2007)
621	Mexico	Puerto Blanco 4	Stage 3	Stage 3	Good	Shallow marine	None identified	Certain Identification	Sour-Tovar et al. (2007)	None identified	Sour-Tovar et al. (2007)
622	Spain	Pedroche	Stage 3	Stage 3	Reasonable	Shallow marine - platform	None identified	Certain Identification	Gamez-Vintaned et al. (2006)	None identified	Gamez-Vintaned et al. (2006)
623	Spain	Vegado Limestone	Stage 4	Stage 4	Reasonable	Intertidal - tidal flat	None identified	Certain Identification	Buatois & Mangano (unpub)	Oldhamia radiata	Crimes et al. (1977)
624	Sweden	Tornetrask Upper Siltstone	Stage 3	Stage 4	Reasonable	Shallow marine	None identified	Certain Identification	Jensen & Grant (1998)	None identified	Jensen & Grant (1998)
625	Australia	Oraparinna Shale	Stage 3	Stage 4	Reasonable	Shallow marine	Oichnus isp.	Certain Identification	Conway-Morris & Bengtson (1994)	Oichnus isp.	Conway-Morris & Bengtson (1994)
626	Australia	Parara Limestone	Stage 3	Stage 4	Reasonable	Shallow marine - platform	Oichnus isp.	Certain Identification	Conway-Morris & Bengtson (1994)	Oichnus isp.	Conway-Morris & Bengtson (1994)
627	Russia (Asian)	Perekhod	Stage 3	Stage 3	Reasonable	Shallow marine	Oichnus isp.	Certain Identification	Conway-Morris & Bengtson (1994)	Oichnus isp.	Conway-Morris & Bengtson (1994)
628	Canada	Grant Land	Stage 3	Stage 4	Reasonable	Deep Marine - turbidite system	Oldhamia antiqua	Certain Identification	Hofmann et al. (1994)	Oldhamia antiqua	Hofmann et al. (1994)
629	Canada	Neruokpuk	Stage 3	Stage 4	Poor	Deep Marine - turbidite system	Oldhamia antiqua	Uncertain Ichnospecies	Buatois & Mangano (unpub)	Oldhamia antiqua	Hofmann et al. (1994)
630	Ireland	Elsinore	Stage 3	Stage 4	Good	Deep Marine - turbidite system	Oldhamia antiqua	Certain Identification	Crimes (1976)	Oldhamia antiqua	Crimes (1976)
631	Ireland	Elsinore	Stage 3	Stage 4	Good	Deep Marine - turbidite system	Oldhamia antiqua	Certain Identification	Crimes (1976)	Oldhamia antiqua	Crimes (1976)
632	Ireland	Pollduff	Stage 3	Stage 4	Reasonable	Deep Marine - turbidite system	Oldhamia antiqua	Certain Identification	Crimes & Crossley (1968)	Oldhamia antiqua	Crimes & Crossley (1968)
633	Canada	Grant Land	Stage 3	Stage 4	Reasonable	Deep Marine - turbidite system	Oldhamia curvata	Certain Identification	Hofmann et al. (1994)	Oldhamia curvata	Hofmann et al. (1994)
634	Canada	Grant Land	Stage 3	Stage 4	Reasonable	Deep Marine - turbidite system	Oldhamia curvata	Certain Identification	Hofmann et al. (1994)	Oldhamia curvata	Hofmann et al. (1994)
635	Canada	Neruokpuk	Stage 3	Stage 4	Poor	Deep Marine - turbidite system	Oldhamia curvata	Certain Identification	Hofmann et al. (1994)	Oldhamia curvata	Hofmann et al. (1994)
636	Canada	Neruokpuk	Stage 3	Stage 4	Poor	Deep Marine - turbidite system	Oldhamia curvata	Certain Identification	Hofmann et al. (1994)	Oldhamia curvata	Hofmann et al. (1994)
637	Canada	Neruokpuk	Stage 3	Stage 4	Poor	Deep Marine - turbidite system	Oldhamia curvata	Certain Identification	Hofmann et al. (1994)	Oldhamia curvata	Hofmann et al. (1994)
638	Canada	Neruokpuk	Stage 3	Stage 4	Poor	Deep Marine - turbidite system	Oldhamia curvata	Certain Identification	Hofmann et al. (1994)	Oldhamia curvata	Hofmann et al. (1994)
639	Canada	Neruokpuk	Stage 3	Stage 4	Poor	Deep Marine - turbidite system	Oldhamia curvata	Certain Identification	Hofmann et al. (1994)	Oldhamia curvata	Hofmann et al. (1994)
640	Canada	Undefined Lower Niddery Lake	Stage 3	Stage 4	Poor	Deep Marine - turbidite system	Oldhamia curvata	Certain Identification	Hofmann et al. (1994)	Oldhamia curvata	Hofmann et al. (1994)
641	Canada	Unfefined Upper Niddery Lake	Stage 3	Stage 4	Poor	Deep Marine - turbidite system	Oldhamia curvata	Certain Identification	Hofmann et al. (1994)	Oldhamia curvata	Hofmann et al. (1994)
642	Canada	Unfefined Upper Niddery Lake	Stage 3	Stage 4	Poor	Deep Marine - turbidite system	Oldhamia curvata	Certain Identification	Hofmann et al. (1994)	Oldhamia curvata	Hofmann et al. (1994)
643	Canada	Unfefined Upper Niddery Lake	Stage 3	Stage 4	Poor	Deep Marine - turbidite system	Oldhamia curvata	Certain Identification	Hofmann et al. (1994)	Oldhamia curvata	Hofmann et al. (1994)
644	Canada	Grant Land	Stage 3	Stage 4	Reasonable	Deep Marine - turbidite system	Oldhamia flabellata	Certain Identification	Hofmann et al. (1994)	Oldhamia flabellata	Hofmann et al. (1994)
645	Canada	Grant Land	Stage 3	Stage 4	Reasonable	Deep Marine - turbidite system	Oldhamia flabellata	Certain Identification	Hofmann et al. (1994)	Oldhamia flabellata	Hofmann et al. (1994)
646	Canada	Neruokpuk	Stage 3	Stage 4	Poor	Deep Marine - turbidite system	Oldhamia flabellata	Certain Identification	Hofmann et al. (1994)	Oldhamia flabellata	Hofmann et al. (1994)
647	Canada	Neruokpuk	Stage 3	Stage 4	Poor	Deep Marine - turbidite system	Oldhamia flabellata	Certain Identification	Hofmann et al. (1994)	Oldhamia flabellata	Hofmann et al. (1994)
648	Canada	Neruokpuk	Stage 3	Stage 4	Poor	Deep Marine - turbidite system	Oldhamia flabellata	Certain Identification	Hofmann et al. (1994)	Oldhamia flabellata	Hofmann et al. (1994)
649	Canada	Neruokpuk	Stage 3	Stage 4	Poor	Deep Marine - turbidite system	Oldhamia flabellata	Certain Identification	Hofmann et al. (1994)	Oldhamia flabellata	Hofmann et al. (1994)
650	Canada	Neruokpuk	Stage 3	Stage 4	Poor	Deep Marine - turbidite system	Oldhamia flabellata	Certain Identification	Hofmann et al. (1994)	Oldhamia flabellata	Hofmann et al. (1994)
651	Canada	Undefined Lower Niddery Lake	Stage 3	Stage 4	Poor	Deep Marine - turbidite system	Oldhamia flabellata	Certain Identification	Hofmann et al. (1994)	Oldhamia flabellata	Hofmann et al. (1994)
652	Canada	Undefined Lower Niddery Lake	Stage 3	Stage 4	Poor	Deep Marine - turbidite system	Oldhamia flabellata	Certain Identification	Hofmann et al. (1994)	Oldhamia flabellata	Hofmann et al. (1994)
653	Canada	Undefined Lower Niddery Lake	Stage 3	Stage 4	Poor	Deep Marine - turbidite system	Oldhamia flabellata	Certain Identification	Hofmann et al. (1994)	Oldhamia flabellata	Hofmann et al. (1994)
654	Canada	Unfefined Upper Niddery Lake	Stage 3	Stage 4	Poor	Deep Marine - turbidite system	Oldhamia flabellata	Certain Identification	Hofmann et al. (1994)	Oldhamia flabellata	Hofmann et al. (1994)
655	Canada	Unfefined Upper Niddery Lake	Stage 3	Stage 4	Poor	Deep Marine - turbidite system	Oldhamia flabellata	Certain Identification	Hofmann et al. (1994)	Oldhamia flabellata	Hofmann et al. (1994)
656	Canada	Unfefined Upper Niddery Lake	Stage 3	Stage 4	Poor	Deep Marine - turbidite system	Oldhamia flabellata	Certain Identification	Hofmann et al. (1994)	Oldhamia flabellata	Hofmann et al. (1994)
657	Canada	Unfefined Upper Niddery Lake	Stage 3	Stage 4	Poor	Deep Marine - turbidite system	Oldhamia flabellata	Certain Identification	Hofmann et al. (1994)	Oldhamia flabellata	Hofmann et al. (1994)
658	Canada	Unfefined Upper Niddery Lake	Stage 3	Stage 4	Poor	Deep Marine - turbidite system	Oldhamia flabellata	Certain Identification	Hofmann et al. (1994)	Oldhamia flabellata	Hofmann et al. (1994)
659	Canada	Unfefined Upper Niddery Lake	Stage 3	Stage 4	Poor	Deep Marine - turbidite system	Oldhamia flabellata	Certain Identification	Hofmann et al. (1994)	Oldhamia flabellata	Hofmann et al. (1994)
660	Canada	Grant Land	Stage 3	Stage 4	Reasonable	Deep Marine - turbidite system	Oldhamia isp.	Certain Identification	Hofmann et al. (1994)	Oldhamia isp.	Hofmann et al. (1994)
661	Canada	Grant Land	Stage 3	Stage 4	Reasonable	Deep Marine - turbidite system	Oldhamia isp.	Certain Identification	Hofmann et al. (1994)	Oldhamia isp.	Hofmann et al. (1994)
662	Canada	Neruokpuk	Stage 3	Stage 4	Poor	Deep Marine - turbidite system	Oldhamia isp.	Certain Identification	Hofmann et al. (1994)	Oldhamia isp.	Hofmann et al. (1994)
663	Canada	Neruokpuk	Stage 3	Stage 4	Poor	Deep Marine - turbidite system	Oldhamia isp.	Certain Identification	Hofmann et al. (1994)	Oldhamia isp.	Hofmann et al. (1994)
664	Canada	Neruokpuk	Stage 3	Stage 4	Poor	Deep Marine - turbidite system	Oldhamia isp.	Certain Identification	Hofmann et al. (1994)	Oldhamia isp.	Hofmann et al. (1994)
665	Canada	Neruokpuk	Stage 3	Stage 4	Poor	Deep Marine - turbidite system	Oldhamia isp.	Certain Identification	Hofmann et al. (1994)	Oldhamia isp.	Hofmann et al. (1994)
666	Canada	Neruokpuk	Stage 3	Stage 4	Poor	Deep Marine - turbidite system	Oldhamia isp.	Certain Identification	Hofmann et al. (1994)	Oldhamia isp.	Hofmann et al. (1994)
667	Canada	Unfefined Upper Niddery Lake	Stage 3	Stage 4	Poor	Deep Marine - turbidite system	Oldhamia isp.	Certain Identification	Hofmann et al. (1994)	Oldhamia isp.	Hofmann et al. (1994)
668	Canada	Unfefined Upper Niddery Lake	Stage 3	Stage 4	Poor	Deep Marine - turbidite system	Oldhamia isp.	Certain Identification	Hofmann et al. (1994)	Oldhamia isp.	Hofmann et al. (1994)
669	Canada	Unfefined Upper Niddery Lake	Stage 3	Stage 4	Poor	Deep Marine - turbidite system	Oldhamia isp.	Certain Identification	Hofmann et al. (1994)	Oldhamia isp.	Hofmann et al. (1994)
670	Canada	Unfefined Upper Niddery Lake	Stage 3	Stage 4	Poor	Deep Marine - turbidite system	Oldhamia isp.	Certain Identification	Hofmann et al. (1994)	Oldhamia isp.	Hofmann et al. (1994)
671	Ireland	Bray Head	Stage 3	Stage 4	Reasonable	Deep Marine - turbidite system	Oldhamia isp.	Certain Identification	Holland (2001)	Oldhamia isp.	Holland (2001)
672	Ireland	Roney	Stage 3	Stage 4	Reasonable	Deep Marine - turbidite system	Oldhamia isp.	Certain Identification	Crimes & Crossley (1968)	Oldhamia isp.	Crimes & Crossley (1968)
673	United States of America	Neruokpuk	Stage 3	Stage 4	Poor	Deep Marine - turbidite system	Oldhamia isp.	Certain Identification	Hofmann et al. (1994)	Oldhamia isp.	Hofmann et al. (1994)
674	Canada	Grant Land	Stage 3	Stage 4	Reasonable	Deep Marine - turbidite system	Oldhamia radiata	Certain Identification	Hofmann et al. (1994)	Oldhamia radiata	Hofmann et al. (1994)
675	Canada	Grant Land	Stage 3	Stage 4	Reasonable	Deep Marine - turbidite system	Oldhamia radiata	Certain Identification	Hofmann et al. (1994)	Oldhamia radiata	Hofmann et al. (1994)
676	Canada	Neruokpuk	Stage 3	Stage 4	Poor	Deep Marine - turbidite system	Oldhamia radiata	Certain Identification	Hofmann et al. (1994)	Oldhamia radiata	Hofmann et al. (1994)
677	Canada	Undefined Lower Niddery Lake	Stage 3	Stage 4	Poor	Deep Marine - turbidite system	Oldhamia radiata	Certain Identification	Hofmann et al. (1994)	Oldhamia radiata	Hofmann et al. (1994)
678	Canada	Undefined Lower Niddery Lake	Stage 3	Stage 4	Poor	Deep Marine - turbidite system	Oldhamia radiata	Certain Identification	Hofmann et al. (1994)	Oldhamia radiata	Hofmann et al. (1994)
679	Canada	Undefined Lower Niddery Lake	Stage 3	Stage 4	Poor	Deep Marine - turbidite system	Oldhamia radiata	Certain Identification	Hofmann et al. (1994)	Oldhamia radiata	Hofmann et al. (1994)
680	Canada	Unfefined Upper Niddery Lake	Stage 3	Stage 4	Poor	Deep Marine - turbidite system	Oldhamia radiata	Certain Identification	Hofmann et al. (1994)	Oldhamia radiata	Hofmann et al. (1994)
681	Canada	Unfefined Upper Niddery Lake	Stage 3	Stage 4	Poor	Deep Marine - turbidite system	Oldhamia radiata	Certain Identification	Hofmann et al. (1994)	Oldhamia radiata	Hofmann et al. (1994)
682	Canada	Unfefined Upper Niddery Lake	Stage 3	Stage 4	Poor	Deep Marine - turbidite system	Oldhamia radiata	Certain Identification	Hofmann et al. (1994)	Oldhamia radiata	Hofmann et al. (1994)
683	Canada	Unfefined Upper Niddery Lake	Stage 3	Stage 4	Poor	Deep Marine - turbidite system	Oldhamia radiata	Certain Identification	Hofmann et al. (1994)	Oldhamia radiata	Hofmann et al. (1994)
684	Ireland	Elsinore	Stage 3	Stage 4	Good	Deep Marine - turbidite system	Oldhamia radiata	Certain Identification	Crimes (1976)	Oldhamia radiata	Crimes (1976)
685	Ireland	Elsinore	Stage 3	Stage 4	Good	Deep Marine - turbidite system	Oldhamia radiata	Certain Identification	Crimes (1976)	Oldhamia radiata	Crimes (1976)
686	Ireland	Pollduff	Stage 3	Stage 4	Reasonable	Deep Marine - turbidite system	Oldhamia radiata	Certain Identification	Crimes & Crossley (1968)	Oldhamia radiata	Crimes & Crossley (1968)
687	Canada	Neruokpuk	Stage 3	Stage 4	Poor	Deep Marine - turbidite system	Oldhamia wattsi	Uncertain Ichnospecies	Hofmann et al. (1994)	Oldhamia wattsi	Hofmann et al. (1994)
688	Canada	Neruokpuk	Stage 3	Stage 4	Poor	Deep Marine - turbidite system	Oldhamia wattsi	Uncertain Ichnospecies	Hofmann et al. (1994)	Oldhamia wattsi	Hofmann et al. (1994)
689	Canada	Neruokpuk	Stage 3	Stage 4	Poor	Deep Marine - turbidite system	Oldhamia wattsi	Uncertain Ichnospecies	Hofmann et al. (1994)	Oldhamia wattsi	Hofmann et al. (1994)
690	Canada	Undefined Lower Niddery Lake	Stage 3	Stage 4	Poor	Deep Marine - turbidite system	Oldhamia wattsi	Uncertain Ichnospecies	Hofmann et al. (1994)	Oldhamia wattsi	Hofmann et al. (1994)
691	Australia	Arumbera 3	Stage 3	Stage 3	Reasonable	Shallow marine - wave dominated	Palaeophycus alternatus	Certain Identification	Walter et al. (1989)	Palaeophycus alternatus	Walter et al. (1989)
692	Australia	Arumbera 3	Stage 3	Stage 3	Reasonable	Shallow marine - wave dominated	Palaeophycus alternatus	Certain Identification	Walter et al. (1989)	Palaeophycus alternatus	Walter et al. (1989)
693	Australia	Arumbera 3	Stage 3	Stage 3	Reasonable	Shallow marine - wave dominated	Palaeophycus alternatus	Certain Identification	Walter et al. (1989)	Palaeophycus alternatus	Walter et al. (1989)
694	Australia	Arumbera 3	Stage 3	Stage 3	Reasonable	Shallow marine - wave dominated	Palaeophycus alternatus	Certain Identification	Walter et al. (1989)	Palaeophycus alternatus	Walter et al. (1989)
695	Australia	Arumbera 3	Stage 3	Stage 3	Reasonable	Shallow marine - wave dominated	Palaeophycus alternatus	Certain Identification	Walter et al. (1989)	Palaeophycus alternatus	Walter et al. (1989)
696	Australia	Arumbera 4	Stage 3	Stage 3	Reasonable	Marginal marine	Palaeophycus alternatus	Certain Identification	Walter et al. (1989)	Palaeophycus alternatus	Walter et al. (1989)
697	Australia	Arumbera 4	Stage 3	Stage 3	Reasonable	Marginal marine	Palaeophycus alternatus	Certain Identification	Walter et al. (1989)	Palaeophycus alternatus	Walter et al. (1989)
698	Australia	Arumbera 4	Stage 3	Stage 3	Reasonable	Marginal marine	Palaeophycus alternatus	Certain Identification	Walter et al. (1989)	Palaeophycus alternatus	Walter et al. (1989)
699	Australia	Arumbera 4	Stage 3	Stage 3	Reasonable	Marginal marine	Palaeophycus alternatus	Certain Identification	Walter et al. (1989)	Palaeophycus alternatus	Walter et al. (1989)
700	Australia	Arumbera 4	Stage 3	Stage 3	Reasonable	Marginal marine	Palaeophycus alternatus	Certain Identification	Walter et al. (1989)	Palaeophycus alternatus	Walter et al. (1989)
701	Australia	Arumbera 4	Stage 3	Stage 3	Reasonable	Marginal marine	Palaeophycus alternatus	Certain Identification	Walter et al. (1989)	Palaeophycus alternatus	Walter et al. (1989)
702	Australia	Arumbera 4	Stage 3	Stage 3	Reasonable	Marginal marine	Palaeophycus alternatus	Certain Identification	Walter et al. (1989)	Palaeophycus alternatus	Walter et al. (1989)
703	Australia	Arumbera 4	Stage 3	Stage 3	Reasonable	Marginal marine	Palaeophycus alternatus	Certain Identification	Walter et al. (1989)	Palaeophycus alternatus	Walter et al. (1989)
704	Australia	Donkey Creek Beds	Stage 3	Stage 3	Reasonable	Shallow marine	Palaeophycus alternatus	Certain Identification	Walter et al. (1989)	Palaeophycus alternatus	Walter et al. (1989)
705	Australia	Donkey Creek Beds	Stage 3	Stage 3	Reasonable	Shallow marine	Palaeophycus alternatus	Certain Identification	Walter et al. (1989)	Palaeophycus alternatus	Walter et al. (1989)
706	Australia	Mount Baldwin	Stage 3	Stage 3	Reasonable	Shallow marine	Palaeophycus alternatus	Certain Identification	Walter et al. (1989)	Palaeophycus alternatus	Walter et al. (1989)
707	Australia	Mount Baldwin	Stage 3	Stage 3	Reasonable	Shallow marine	Palaeophycus alternatus	Certain Identification	Walter et al. (1989)	Palaeophycus alternatus	Walter et al. (1989)
708	Spain	Pedroche	Stage 3	Stage 3	Reasonable	Shallow marine - platform	Palaeophycus alternatus	Uncertain Ichnospecies	Gamez-Vintaned et al. (2006)	Palaeophycus alternatus	Gamez-Vintaned et al. (2006)
709	Canada	Wiwaxy Peaks	Stage 3	Stage 4	Reasonable	Tide dominated - subtidal	Palaeophycus annulatus	Certain Identification	Desjardins et al. (2010b)	Palaeophycus annulatus	Desjardins et al. (2010b)
710	Canada	Wiwaxy Peaks	Stage 3	Stage 4	Reasonable	Tide dominated - subtidal	Palaeophycus annulatus	Certain Identification	Desjardins et al. (2010b)	Palaeophycus annulatus	Desjardins et al. (2010b)
711	Canada	Wiwaxy Peaks	Stage 3	Stage 4	Reasonable	Tide dominated - subtidal	Palaeophycus annulatus	Certain Identification	Desjardins et al. (2010b)	Palaeophycus annulatus	Desjardins et al. (2010b)
712	Canada	Wiwaxy Peaks	Stage 3	Stage 4	Reasonable	Tide dominated - subtidal	Palaeophycus annulatus	Certain Identification	Desjardins et al. (2010b)	Palaeophycus annulatus	Desjardins et al. (2010b)
713	Canada	Wiwaxy Peaks	Stage 3	Stage 4	Reasonable	Tide dominated - subtidal	Palaeophycus annulatus	Certain Identification	Desjardins et al. (2010b)	Palaeophycus annulatus	Desjardins et al. (2010b)
714	Canada	Wiwaxy Peaks	Stage 3	Stage 4	Reasonable	Tide dominated - subtidal	Palaeophycus annulatus	Certain Identification	Desjardins et al. (2010b)	Palaeophycus annulatus	Desjardins et al. (2010b)
715	Canada	Wiwaxy Peaks	Stage 3	Stage 4	Reasonable	Tide dominated - subtidal	Palaeophycus annulatus	Certain Identification	Desjardins et al. (2010b)	Palaeophycus annulatus	Desjardins et al. (2010b)
716	Canada	Wiwaxy Peaks	Stage 3	Stage 4	Reasonable	Tide dominated - subtidal	Palaeophycus annulatus	Certain Identification	Desjardins et al. (2010b)	Palaeophycus annulatus	Desjardins et al. (2010b)
717	Australia	Arumbera 3	Stage 3	Stage 3	Reasonable	Shallow marine - wave dominated	Palaeophycus canalis	Not Assessed	Buckman (1995)	Palaeophycus canalis	Walter et al. (1989)
718	Australia	Arumbera 4	Stage 3	Stage 3	Reasonable	Marginal marine	Palaeophycus canalis	Not Assessed	Buckman (1995)	Palaeophycus canalis	Walter et al. (1989)
719	Australia	Arumbera 4	Stage 3	Stage 3	Reasonable	Marginal marine	Palaeophycus ferrovittatus	Certain Identification	Baghiyan-Yazd (1998)	Palaeophycus ferrovittatus	Baghiyan-Yazd (1998)
720	Sweden	Mickwitzia Sandstone	Stage 3	Stage 4	Reasonable	Tide dominated - subtidal	Palaeophycus imbricatus	Certain Identification	Jensen (1997)	Palaeophycus imbricatus	Jensen (1997)
721	Sweden	Mickwitzia Sandstone	Stage 3	Stage 4	Reasonable	Tide dominated - subtidal	Palaeophycus imbricatus	Certain Identification	Jensen (1997)	Palaeophycus imbricatus	Jensen (1997)
722	Sweden	Mickwitzia Sandstone	Stage 3	Stage 4	Reasonable	Tide dominated - subtidal	Palaeophycus imbricatus	Certain Identification	Jensen (1997)	Palaeophycus imbricatus	Jensen (1997)
723	Canada	Grant Land	Stage 3	Stage 4	Reasonable	Deep Marine - turbidite system	Palaeophycus isp.	Certain Identification	Buatois & Mangano (unpub)	Planolites isp.	Hofmann et al. (1994)
724	Canada	Grant Land	Stage 3	Stage 4	Reasonable	Deep Marine - turbidite system	Palaeophycus isp.	Certain Identification	Buatois & Mangano (unpub)	Planolites isp.	Hofmann et al. (1994)
725	Canada	Lake Louise	Stage 3	Stage 3	Reasonable	Tide dominated - subtidal	Palaeophycus isp.	Certain Identification	Desjardins et al. (2010b)	Palaeophycus isp.	Desjardins et al. (2010b)
726	Canada	Lake Louise	Stage 3	Stage 3	Reasonable	Tide dominated - subtidal	Palaeophycus isp.	Certain Identification	Desjardins et al. (2010b)	Palaeophycus isp.	Desjardins et al. (2010b)
727	Canada	Lake Louise	Stage 3	Stage 3	Reasonable	Tide dominated - subtidal	Palaeophycus isp.	Certain Identification	Desjardins et al. (2010b)	Palaeophycus isp.	Desjardins et al. (2010b)
728	Canada	Lake Louise	Stage 3	Stage 3	Reasonable	Tide dominated - subtidal	Palaeophycus isp.	Certain Identification	Desjardins et al. (2010b)	Palaeophycus isp.	Desjardins et al. (2010b)
729	Canada	Lake Louise	Stage 3	Stage 3	Reasonable	Tide dominated - subtidal	Palaeophycus isp.	Certain Identification	Desjardins et al. (2010b)	Palaeophycus isp.	Desjardins et al. (2010b)
730	Canada	Lake Louise	Stage 3	Stage 3	Reasonable	Tide dominated - subtidal	Palaeophycus isp.	Certain Identification	Desjardins et al. (2010b)	Palaeophycus isp.	Desjardins et al. (2010b)
731	Canada	Lake Louise	Stage 3	Stage 3	Reasonable	Tide dominated - subtidal	Palaeophycus isp.	Certain Identification	Desjardins et al. (2010b)	Palaeophycus isp.	Desjardins et al. (2010b)
732	Canada	Neruokpuk	Stage 3	Stage 4	Poor	Deep Marine - turbidite system	Palaeophycus isp.	Certain Identification	Hofmann et al. (1994)	Planolites isp.	Hofmann et al. (1994)
733	Canada	Neruokpuk	Stage 3	Stage 4	Poor	Deep Marine - turbidite system	Palaeophycus isp.	Certain Identification	Buatois & Mangano (unpub)	Planolites isp.	Hofmann et al. (1994)
734	Canada	Neruokpuk	Stage 3	Stage 4	Poor	Deep Marine - turbidite system	Palaeophycus isp.	Certain Identification	Buatois & Mangano (unpub)	Planolites isp.	Hofmann et al. (1994)
735	Canada	Neruokpuk	Stage 3	Stage 4	Poor	Deep Marine - turbidite system	Palaeophycus isp.	Certain Identification	Buatois & Mangano (unpub)	Planolites isp.	Hofmann et al. (1994)
736	Canada	Neruokpuk	Stage 3	Stage 4	Poor	Deep Marine - turbidite system	Palaeophycus isp.	Certain Identification	Buatois & Mangano (unpub)	Planolites isp.	Hofmann et al. (1994)
737	Canada	Neruokpuk	Stage 3	Stage 4	Poor	Deep Marine - turbidite system	Palaeophycus isp.	Certain Identification	Buatois & Mangano (unpub)	Planolites isp.	Hofmann et al. (1994)
738	Canada	Neruokpuk	Stage 3	Stage 4	Poor	Deep Marine - turbidite system	Palaeophycus isp.	Certain Identification	Buatois & Mangano (unpub)	Planolites isp.	Hofmann et al. (1994)
739	Canada	Neruokpuk	Stage 3	Stage 4	Poor	Deep Marine - turbidite system	Palaeophycus isp.	Certain Identification	Buatois & Mangano (unpub)	Planolites isp.	Hofmann et al. (1994)
740	Canada	Neruokpuk	Stage 3	Stage 4	Poor	Deep Marine - turbidite system	Palaeophycus isp.	Certain Identification	Buatois & Mangano (unpub)	Planolites isp.	Hofmann et al. (1994)
741	Canada	Neruokpuk	Stage 3	Stage 4	Poor	Deep Marine - turbidite system	Palaeophycus isp.	Certain Identification	Buatois & Mangano (unpub)	Planolites isp.	Hofmann et al. (1994)
742	Canada	Neruokpuk	Stage 3	Stage 4	Poor	Deep Marine - turbidite system	Palaeophycus isp.	Certain Identification	Buatois & Mangano (unpub)	Planolites isp.	Hofmann et al. (1994)
743	Canada	Neruokpuk	Stage 3	Stage 4	Poor	Deep Marine - turbidite system	Palaeophycus isp.	Certain Identification	Buatois & Mangano (unpub)	Planolites isp.	Hofmann et al. (1994)
744	Canada	Neruokpuk	Stage 3	Stage 4	Poor	Deep Marine - turbidite system	Palaeophycus isp.	Certain Identification	Buatois & Mangano (unpub)	Planolites isp.	Hofmann et al. (1994)
745	Canada	Neruokpuk	Stage 3	Stage 4	Poor	Deep Marine - turbidite system	Palaeophycus isp.	Certain Identification	Buatois & Mangano (unpub)	Planolites isp.	Hofmann et al. (1994)
746	Canada	Neruokpuk	Stage 3	Stage 4	Poor	Deep Marine - turbidite system	Palaeophycus isp.	Certain Identification	Buatois & Mangano (unpub)	Planolites isp.	Hofmann et al. (1994)
747	Canada	Neruokpuk	Stage 3	Stage 4	Poor	Deep Marine - turbidite system	Palaeophycus isp.	Certain Identification	Buatois & Mangano (unpub)	Planolites isp.	Hofmann et al. (1994)
748	Canada	Neruokpuk	Stage 3	Stage 4	Poor	Deep Marine - turbidite system	Palaeophycus isp.	Certain Identification	Buatois & Mangano (unpub)	Planolites isp.	Hofmann et al. (1994)
749	Canada	Neruokpuk	Stage 3	Stage 4	Poor	Deep Marine - turbidite system	Palaeophycus isp.	Certain Identification	Buatois & Mangano (unpub)	Planolites isp.	Hofmann et al. (1994)
750	Canada	Neruokpuk	Stage 3	Stage 4	Poor	Deep Marine - turbidite system	Palaeophycus isp.	Certain Identification	Buatois & Mangano (unpub)	Planolites isp.	Hofmann et al. (1994)
751	Canada	Undefined Lower Niddery Lake	Stage 3	Stage 4	Poor	Deep Marine - turbidite system	Palaeophycus isp.	Certain Identification	Buatois & Mangano (unpub)	Planolites isp.	Hofmann et al. (1994)
752	Canada	Undefined Lower Niddery Lake	Stage 3	Stage 4	Poor	Deep Marine - turbidite system	Palaeophycus isp.	Certain Identification	Buatois & Mangano (unpub)	Planolites isp.	Hofmann et al. (1994)
753	Canada	Undefined Lower Niddery Lake	Stage 3	Stage 4	Poor	Deep Marine - turbidite system	Palaeophycus isp.	Certain Identification	Buatois & Mangano (unpub)	Planolites isp.	Hofmann et al. (1994)
754	Canada	Undefined Lower Niddery Lake	Stage 3	Stage 4	Poor	Deep Marine - turbidite system	Palaeophycus isp.	Certain Identification	Buatois & Mangano (unpub)	Planolites isp.	Hofmann et al. (1994)
755	Canada	Undefined Lower Niddery Lake	Stage 3	Stage 4	Poor	Deep Marine - turbidite system	Palaeophycus isp.	Certain Identification	Buatois & Mangano (unpub)	Planolites isp.	Hofmann et al. (1994)
756	Canada	Undefined Lower Niddery Lake	Stage 3	Stage 4	Poor	Deep Marine - turbidite system	Palaeophycus isp.	Certain Identification	Buatois & Mangano (unpub)	Planolites isp.	Hofmann et al. (1994)
757	Canada	Undefined Lower Niddery Lake	Stage 3	Stage 4	Poor	Deep Marine - turbidite system	Palaeophycus isp.	Certain Identification	Buatois & Mangano (unpub)	Planolites isp.	Hofmann et al. (1994)
758	Canada	Undefined Lower Niddery Lake	Stage 3	Stage 4	Poor	Deep Marine - turbidite system	Palaeophycus isp.	Certain Identification	Buatois & Mangano (unpub)	Planolites isp.	Hofmann et al. (1994)
759	Canada	Undefined Lower Niddery Lake	Stage 3	Stage 4	Poor	Deep Marine - turbidite system	Palaeophycus isp.	Certain Identification	Buatois & Mangano (unpub)	Planolites isp.	Hofmann et al. (1994)
760	Canada	Unfefined Upper Niddery Lake	Stage 3	Stage 4	Poor	Deep Marine - turbidite system	Palaeophycus isp.	Certain Identification	Buatois & Mangano (unpub)	Planolites isp.	Hofmann et al. (1994)
761	Canada	Unfefined Upper Niddery Lake	Stage 3	Stage 4	Poor	Deep Marine - turbidite system	Palaeophycus isp.	Certain Identification	Buatois & Mangano (unpub)	Planolites isp.	Hofmann et al. (1994)
762	Canada	Unfefined Upper Niddery Lake	Stage 3	Stage 4	Poor	Deep Marine - turbidite system	Palaeophycus isp.	Certain Identification	Buatois & Mangano (unpub)	Planolites isp.	Hofmann et al. (1994)
763	Canada	Unfefined Upper Niddery Lake	Stage 3	Stage 4	Poor	Deep Marine - turbidite system	Palaeophycus isp.	Certain Identification	Buatois & Mangano (unpub)	Planolites isp.	Hofmann et al. (1994)
764	Canada	Unfefined Upper Niddery Lake	Stage 3	Stage 4	Poor	Deep Marine - turbidite system	Palaeophycus isp.	Certain Identification	Buatois & Mangano (unpub)	Planolites isp.	Hofmann et al. (1994)
765	Canada	Unfefined Upper Niddery Lake	Stage 3	Stage 4	Poor	Deep Marine - turbidite system	Palaeophycus isp.	Certain Identification	Buatois & Mangano (unpub)	Planolites isp.	Hofmann et al. (1994)
766	Canada	Unfefined Upper Niddery Lake	Stage 3	Stage 4	Poor	Deep Marine - turbidite system	Palaeophycus isp.	Certain Identification	Buatois & Mangano (unpub)	Planolites isp.	Hofmann et al. (1994)
767	Canada	Unfefined Upper Niddery Lake	Stage 3	Stage 4	Poor	Deep Marine - turbidite system	Palaeophycus isp.	Certain Identification	Buatois & Mangano (unpub)	Planolites isp.	Hofmann et al. (1994)
768	Canada	Unfefined Upper Niddery Lake	Stage 3	Stage 4	Poor	Deep Marine - turbidite system	Palaeophycus isp.	Certain Identification	Buatois & Mangano (unpub)	Planolites isp.	Hofmann et al. (1994)
769	Canada	Unfefined Upper Niddery Lake	Stage 3	Stage 4	Poor	Deep Marine - turbidite system	Palaeophycus isp.	Certain Identification	Buatois & Mangano (unpub)	Planolites isp.	Hofmann et al. (1994)
770	Canada	Unfefined Upper Niddery Lake	Stage 3	Stage 4	Poor	Deep Marine - turbidite system	Palaeophycus isp.	Certain Identification	Buatois & Mangano (unpub)	Planolites isp.	Hofmann et al. (1994)
771	Canada	Unfefined Upper Niddery Lake	Stage 3	Stage 4	Poor	Deep Marine - turbidite system	Palaeophycus isp.	Certain Identification	Buatois & Mangano (unpub)	Planolites isp.	Hofmann et al. (1994)
772	Canada	Unfefined Upper Niddery Lake	Stage 3	Stage 4	Poor	Deep Marine - turbidite system	Palaeophycus isp.	Certain Identification	Buatois & Mangano (unpub)	Planolites isp.	Hofmann et al. (1994)
773	Canada	Unfefined Upper Niddery Lake	Stage 3	Stage 4	Poor	Deep Marine - turbidite system	Palaeophycus isp.	Certain Identification	Buatois & Mangano (unpub)	Planolites isp.	Hofmann et al. (1994)
774	China	Guanshan	Stage 4	Stage 4	Good	Wave dominated - shoreface	Palaeophycus isp.	Not Figured	Zhu (1997)	Palaeophycus isp.	Zhu (1997)
775	China	Wulongqing	Stage 4	Stage 4	Good	Shallow marine - wave dominated	Palaeophycus isp.	Certain Identification	Weber et al. (2012)	Palaeophycus isp.	Weber et al. (2012)
776	China	Yu'anshan	Stage 3	Stage 3	Good	Offshore - transition	Palaeophycus isp.	Not Figured	Zhu (1997)	Palaeophycus isp.	Zhu (1997)
777	India	Dhaulagiri	Stage 3	Stage 4	Reasonable	Shallow marine	Palaeophycus isp.	Not Assessed	Tiwari et al. (2013)	Palaeophycus isp.	Tiwari et al. (2013)
778	Ireland	Drumleck	Stage 3	Stage 4	Good	Shallow marine	Palaeophycus isp.	Certain Identification	Crimes (1976)	Palaeophycus isp.	Crimes (1976)
779	Ireland	Hippy Hole	Stage 3	Stage 4	Good	Shallow marine	Palaeophycus isp.	Certain Identification	Crimes (1976)	Palaeophycus isp.	Crimes (1976)
780	Ireland	Pipers Gut	Stage 3	Stage 4	Good	Shallow marine	Palaeophycus isp.	Certain Identification	Crimes (1976)	Palaeophycus isp.	Crimes (1976)
781	Kazakhstan	Shabakty	Stage 3	Stage 3	Good	Tide dominated - subtidal	Palaeophycus isp.	Certain Identification	Weber et al. (2013)	Palaeophycus isp.	Weber et al. (2013)
782	Poland	Kaplonosy	Stage 3	Stage 3	Good	Shallow marine - wave dominated	Palaeophycus isp.	Certain Identification	Buatois & Mangano (unpub)	Chondrites isp.	Paczesna (1996)
783	Poland	Radzyn	Stage 3	Stage 4	Good	Shallow marine - wave dominated	Palaeophycus isp.	Certain Identification	Buatois & Mangano (unpub)	Cochlichnus isp.	Paczesna (1996)
784	Spain	Pedroche	Stage 3	Stage 3	Reasonable	Shallow marine - platform	Palaeophycus isp.	Certain Identification	Gamez-Vintaned et al. (2006)	Palaeophycus isp.	Gamez-Vintaned et al. (2006)
785	United Kingdom	Caerbwdy Sandstone	Stage 3	Stage 4	Poor	Marginal marine - delta	Palaeophycus isp.	Certain Identification	Loughlin & Hillier (2010)	Palaeophycus isp.	Loughlin & Hillier (2010)
786	United States of America	Andrews Mountain	Stage 3	Stage 3	Good	Offshore - transition	Palaeophycus isp.	Certain Identification	Pemberton & Frey (1982)	Planolites reticulatus	Alpert (1975)
787	United States of America	Erwin	Stage 3	Stage 4	Good	Offshore - transition	Palaeophycus isp.	Certain Identification	Cudzil (1985)	Palaeophycus isp.	Cudzil (1985)
788	United States of America	Latham Shale	Stage 4	Stage 4	Reasonable	Wave dominated - shelf	Palaeophycus isp.	Certain Identification	Buatois & Mangano (unpub)	Veriform burrows	Gaines & Droser (2002)
789	United States of America	Murray	Stage 3	Stage 4	Poor	Wave dominated - offshore	Palaeophycus isp.	Not Figured	Walker & Driese (1991)	Palaeophycus isp.	Walker & Driese (1991)
790	United States of America	Neruokpuk	Stage 3	Stage 4	Poor	Deep Marine - turbidite system	Palaeophycus isp.	Certain Identification	Buatois & Mangano (unpub)	Planolites isp.	Hofmann et al. (1994)
791	United States of America	Upper Poleta	Stage 3	Stage 4	Good	Wave dominated - shoreface	Palaeophycus isp.	Certain Identification	Pemberton & Frey (1982)	Planolites reticulatus	Alpert (1975)
792	United States of America	Upper Poleta	Stage 3	Stage 4	Good	Wave dominated - shoreface	Palaeophycus isp.	Certain Identification	Pemberton & Frey (1982)	Planolites reticulatus	Alpert (1975)
793	China	Xinji	Stage 3	Stage 3	Good	Offshore - transition	Palaeophycus striatus	Certain Identification	Miao & Zhu (2014)	Palaeophycus striatus	Miao & Zhu (2014)
794	India	Dhaulagiri	Stage 3	Stage 4	Reasonable	Shallow marine - tide dominated	Palaeophycus striatus	Not Assessed	Singh et al. (2014)	Palaeophycus striatus	Singh et al. (2014)
795	Poland	Kaplonosy	Stage 3	Stage 3	Good	Shallow marine - wave dominated	Palaeophycus striatus	Certain Identification	Paczesna (1996)	Palaeophycus striatus	Paczesna (1996)
796	Spain	Pedroche	Stage 3	Stage 3	Reasonable	Shallow marine - platform	Palaeophycus striatus	Certain Identification	Gamez-Vintaned et al. (2006)	Palaeophycus striatus	Gamez-Vintaned et al. (2006)
797	United Kingdom	Fucoid	Stage 3	Stage 3	Poor	Wave dominated - offshore	Palaeophycus striatus	Certain Identification	Kim (1992)	Palaeophycus striatus	Kim (1992)
798	United Kingdom	Fucoid	Stage 3	Stage 3	Poor	Wave dominated - offshore	Palaeophycus striatus	Certain Identification	Kim (1992)	Palaeophycus striatus	Kim (1992)
799	United States of America	Harkless	Stage 3	Stage 4	Good	Offshore - transition	Palaeophycus striatus	Certain Identification	Pemberton & Frey (1982)	Planolites striatus	Alpert (1975)
800	United States of America	Upper Poleta	Stage 3	Stage 4	Good	Wave dominated - shoreface	Palaeophycus striatus	Certain Identification	Pemberton & Frey (1982)	Planolites striatus	Alpert (1975)
801	United States of America	Upper Poleta	Stage 3	Stage 4	Good	Wave dominated - shoreface	Palaeophycus striatus	Certain Identification	Pemberton & Frey (1982)	Planolites striatus	Alpert (1975)
802	United States of America	Upper Poleta	Stage 3	Stage 4	Good	Wave dominated - shoreface	Palaeophycus striatus	Certain Identification	Pemberton & Frey (1982)	Planolites striatus	Alpert (1975)
803	United States of America	Upper Poleta	Stage 3	Stage 4	Good	Wave dominated - shoreface	Palaeophycus striatus	Certain Identification	Pemberton & Frey (1982)	Planolites striatus	Alpert (1975)
804	United States of America	Upper Poleta	Stage 3	Stage 4	Good	Wave dominated - shoreface	Palaeophycus striatus	Certain Identification	Pemberton & Frey (1982)	Planolites striatus	Alpert (1975)
805	Australia	Arumbera 3	Stage 3	Stage 3	Reasonable	Wave dominated - shoreface	Palaeophycus sulcatus	Certain Identification	Baghiyan-Yazd (1998)	Palaeophycus sulcatus	Baghiyan-Yazd (1998)
806	Australia	Arumbera 4	Stage 3	Stage 3	Reasonable	Marginal marine	Palaeophycus sulcatus	Certain Identification	Baghiyan-Yazd (1998)	Palaeophycus sulcatus	Baghiyan-Yazd (1998)
807	Argentina	Unnamed Argentinian Precordillera Olistolith	Stage 3	Stage 4	Reasonable	Intertidal - tidal flat	Palaeophycus tubularis	Certain Identification	Astini et al. (2000)	Palaeophycus tubularis	Astini et al. (2000)
808	Australia	Arumbera 3	Stage 3	Stage 3	Reasonable	Shallow marine - wave dominated	Palaeophycus tubularis	Certain Identification	Walter et al. (1989)	Palaeophycus tubularis	Walter et al. (1989)
809	Australia	Arumbera 3	Stage 3	Stage 3	Reasonable	Shallow marine - wave dominated	Palaeophycus tubularis	Certain Identification	Walter et al. (1989)	Palaeophycus tubularis	Walter et al. (1989)
810	Australia	Arumbera 3	Stage 3	Stage 3	Reasonable	Shallow marine - wave dominated	Palaeophycus tubularis	Certain Identification	Walter et al. (1989)	Palaeophycus tubularis	Walter et al. (1989)
811	Australia	Arumbera 3	Stage 3	Stage 3	Reasonable	Shallow marine - wave dominated	Palaeophycus tubularis	Certain Identification	Walter et al. (1989)	Palaeophycus tubularis	Walter et al. (1989)
812	Australia	Arumbera 3	Stage 3	Stage 3	Reasonable	Shallow marine - wave dominated	Palaeophycus tubularis	Certain Identification	Walter et al. (1989)	Palaeophycus tubularis	Walter et al. (1989)
813	Australia	Arumbera 3	Stage 3	Stage 3	Reasonable	Wave dominated - shoreface	Palaeophycus tubularis	Certain Identification	Baghiyan-Yazd (1998)	Palaeophycus tubularis	Baghiyan-Yazd (1998)
814	Australia	Arumbera 3	Stage 3	Stage 3	Reasonable	Wave dominated - shoreface	Palaeophycus tubularis	Certain Identification	Baghiyan-Yazd (1998)	Palaeophycus tubularis	Baghiyan-Yazd (1998)
815	Australia	Arumbera 3	Stage 3	Stage 3	Reasonable	Wave dominated - shoreface	Palaeophycus tubularis	Certain Identification	Baghiyan-Yazd (1998)	Palaeophycus tubularis	Baghiyan-Yazd (1998)
816	Australia	Arumbera 4	Stage 3	Stage 3	Reasonable	Marginal marine	Palaeophycus tubularis	Certain Identification	Walter et al. (1989)	Palaeophycus tubularis	Walter et al. (1989)
817	Australia	Arumbera 4	Stage 3	Stage 3	Reasonable	Marginal marine	Palaeophycus tubularis	Certain Identification	Walter et al. (1989)	Palaeophycus tubularis	Walter et al. (1989)
818	Australia	Arumbera 4	Stage 3	Stage 3	Reasonable	Marginal marine	Palaeophycus tubularis	Certain Identification	Walter et al. (1989)	Palaeophycus tubularis	Walter et al. (1989)
819	Australia	Arumbera 4	Stage 3	Stage 3	Reasonable	Marginal marine	Palaeophycus tubularis	Certain Identification	Walter et al. (1989)	Palaeophycus tubularis	Walter et al. (1989)
820	Australia	Arumbera 4	Stage 3	Stage 3	Reasonable	Marginal marine	Palaeophycus tubularis	Certain Identification	Walter et al. (1989)	Palaeophycus tubularis	Walter et al. (1989)
821	Australia	Arumbera 4	Stage 3	Stage 3	Reasonable	Marginal marine	Palaeophycus tubularis	Certain Identification	Walter et al. (1989)	Palaeophycus tubularis	Walter et al. (1989)
822	Australia	Arumbera 4	Stage 3	Stage 3	Reasonable	Marginal marine	Palaeophycus tubularis	Certain Identification	Walter et al. (1989)	Palaeophycus tubularis	Walter et al. (1989)
823	Australia	Arumbera 4	Stage 3	Stage 3	Reasonable	Marginal marine	Palaeophycus tubularis	Certain Identification	Baghiyan-Yazd (1998)	Palaeophycus tubularis	Baghiyan-Yazd (1998)
824	Australia	Arumbera 4	Stage 3	Stage 3	Reasonable	Marginal marine	Palaeophycus tubularis	Certain Identification	Baghiyan-Yazd (1998)	Palaeophycus tubularis	Baghiyan-Yazd (1998)
825	Australia	Arumbera 4	Stage 3	Stage 3	Reasonable	Marginal marine	Palaeophycus tubularis	Certain Identification	Baghiyan-Yazd (1998)	Palaeophycus tubularis	Baghiyan-Yazd (1998)
826	Australia	Donkey Creek Beds	Stage 3	Stage 3	Reasonable	Shallow marine	Palaeophycus tubularis	Certain Identification	Walter et al. (1989)	Palaeophycus tubularis	Walter et al. (1989)
827	Australia	Donkey Creek Beds	Stage 3	Stage 3	Reasonable	Shallow marine	Palaeophycus tubularis	Certain Identification	Baghiyan-Yazd (1998)	Palaeophycus tubularis	Baghiyan-Yazd (1998)
828	Australia	Mount Baldwin	Stage 3	Stage 3	Reasonable	Shallow marine	Palaeophycus tubularis	Certain Identification	Walter et al. (1989)	Palaeophycus tubularis	Walter et al. (1989)
829	Canada	Wiwaxy Peaks	Stage 3	Stage 4	Reasonable	Tide dominated - subtidal	Palaeophycus tubularis	Certain Identification	Desjardins et al. (2010b)	Palaeophycus tubularis	Desjardins et al. (2010b)
830	Canada	Wiwaxy Peaks	Stage 3	Stage 4	Reasonable	Tide dominated - subtidal	Palaeophycus tubularis	Certain Identification	Desjardins et al. (2010b)	Palaeophycus tubularis	Desjardins et al. (2010b)
831	Canada	Wiwaxy Peaks	Stage 3	Stage 4	Reasonable	Tide dominated - subtidal	Palaeophycus tubularis	Certain Identification	Desjardins et al. (2010b)	Palaeophycus tubularis	Desjardins et al. (2010b)
832	Canada	Wiwaxy Peaks	Stage 3	Stage 4	Reasonable	Tide dominated - subtidal	Palaeophycus tubularis	Certain Identification	Desjardins et al. (2010b)	Palaeophycus tubularis	Desjardins et al. (2010b)
833	Canada	Wiwaxy Peaks	Stage 3	Stage 4	Reasonable	Tide dominated - subtidal	Palaeophycus tubularis	Certain Identification	Desjardins et al. (2010b)	Palaeophycus tubularis	Desjardins et al. (2010b)
834	Canada	Wiwaxy Peaks	Stage 3	Stage 4	Reasonable	Tide dominated - subtidal	Palaeophycus tubularis	Certain Identification	Desjardins et al. (2010b)	Palaeophycus tubularis	Desjardins et al. (2010b)
835	Canada	Wiwaxy Peaks	Stage 3	Stage 4	Reasonable	Tide dominated - subtidal	Palaeophycus tubularis	Certain Identification	Desjardins et al. (2010b)	Palaeophycus tubularis	Desjardins et al. (2010b)
836	Canada	Wiwaxy Peaks	Stage 3	Stage 4	Reasonable	Tide dominated - subtidal	Palaeophycus tubularis	Certain Identification	Desjardins et al. (2010b)	Palaeophycus tubularis	Desjardins et al. (2010b)
837	China	Xinji	Stage 3	Stage 3	Good	Offshore - transition	Palaeophycus tubularis	Certain Identification	Miao & Zhu (2014)	Palaeophycus tubularis	Miao & Zhu (2014)
838	Denmark	Broens Odde	Stage 3	Stage 3	Poor	Offshore - transition	Palaeophycus tubularis	Certain Identification	Clausen & Vilhjalmsson (1986)	Palaeophycus tubularis	Clausen & Vilhjalmsson (1986)
839	Greenland	Buen	Stage 3	Stage 4	Reasonable	Shallow marine	Palaeophycus tubularis	Certain Identification	Bryant & Pickerill (1990)	Palaeophycus tubularis	Bryant & Pickerill (1990)
840	Greenland	Buen	Stage 3	Stage 4	Reasonable	Shallow marine	Palaeophycus tubularis	Certain Identification	Bryant & Pickerill (1990)	Palaeophycus tubularis	Bryant & Pickerill (1990)
841	India	Lower Quartzite	Stage 4	Stage 4	Poor	Shallow marine	Palaeophycus tubularis	Certain Identification	Desai et al. (2010)	Palaeophycus tubularis	Desai et al. (2010)
842	India	Shale Member	Stage 4	Stage 4	Poor	Shallow marine	Palaeophycus tubularis	Certain Identification	Buatois & Mangano (unpub)	Cochlichnus isp.	Desai et al. (2010)
843	India	Shale Member	Stage 4	Stage 4	Poor	Shallow marine	Palaeophycus tubularis	Certain Identification	Buatois & Mangano (unpub)	Planolites beverleyensis	Desai et al. (2010)
844	Poland	Lower Ocieseki	Stage 3	Stage 4	Good	Offshore - transition	Palaeophycus tubularis	Very Uncertain Ichnogenera	Stachacz (2016)	Palaeophycus tubularis	Stachacz (2016)
845	Poland	Ocieseki	Stage 3	Stage 4	Reasonable	Offshore - transition	Palaeophycus tubularis	Certain Identification	Orlowski (1989)	Palaeophycus tubularis	Orlowski (1989)
846	Poland	Ocieseki	Stage 3	Stage 4	Reasonable	Offshore - transition	Palaeophycus tubularis	Certain Identification	Orlowski (1989)	Palaeophycus tubularis	Orlowski (1989)
847	Sweden	Mickwitzia Sandstone	Stage 3	Stage 4	Reasonable	Tide dominated - subtidal	Palaeophycus tubularis	Certain Identification	Jensen (1997)	Palaeophycus tubularis	Jensen (1997)
848	Sweden	Mickwitzia Sandstone	Stage 3	Stage 4	Reasonable	Tide dominated - subtidal	Palaeophycus tubularis	Certain Identification	Jensen (1997)	Palaeophycus tubularis	Jensen (1997)
849	Sweden	Mickwitzia Sandstone	Stage 3	Stage 4	Reasonable	Tide dominated - subtidal	Palaeophycus tubularis	Certain Identification	Jensen (1997)	Palaeophycus tubularis	Jensen (1997)
850	United Kingdom	Fucoid	Stage 3	Stage 3	Poor	Wave dominated - offshore	Palaeophycus tubularis	Certain Identification	Davies et al. (2009)	Palaeophycus tubularis	Davies et al. (2009)
851	United Kingdom	Fucoid	Stage 3	Stage 3	Poor	Wave dominated - offshore	Palaeophycus tubularis	Certain Identification	Davies et al. (2009)	Palaeophycus tubularis	Davies et al. (2009)
852	United Kingdom	Fucoid	Stage 3	Stage 3	Poor	Wave dominated - offshore	Palaeophycus tubularis	Certain Identification	Davies et al. (2009)	Palaeophycus tubularis	Davies et al. (2009)
853	United Kingdom	Fucoid	Stage 3	Stage 3	Poor	Wave dominated - offshore	Palaeophycus tubularis	Certain Identification	Kim (1992)	Palaeophycus tubularis	Kim (1992)
854	United Kingdom	Fucoid	Stage 3	Stage 3	Poor	Wave dominated - offshore	Palaeophycus tubularis	Certain Identification	Kim (1992)	Palaeophycus tubularis	Kim (1992)
855	United States of America	Addy Quartzite	Stage 3	Stage 3	Reasonable	Tide dominated - subtidal	Palaeophycus tubularis	Certain Identification	Graham (2011)	Palaeophycus tubularis	Graham (2011)
856	United States of America	Addy Quartzite	Stage 3	Stage 3	Reasonable	Tide dominated - subtidal	Palaeophycus tubularis	Certain Identification	Graham (2011)	Palaeophycus tubularis	Graham (2011)
857	United States of America	Addy Quartzite	Stage 3	Stage 3	Reasonable	Tide dominated - subtidal	Palaeophycus tubularis	Certain Identification	Graham (2011)	Palaeophycus tubularis	Graham (2011)
858	United States of America	Addy Quartzite	Stage 3	Stage 3	Reasonable	Tide dominated - subtidal	Palaeophycus tubularis	Certain Identification	Graham (2011)	Palaeophycus tubularis	Graham (2011)
859	United States of America	Andrews Mountain	Stage 3	Stage 3	Good	Offshore - transition	Palaeophycus tubularis	Certain Identification	Pemberton & Frey (1982)	Planolites virgatus	Alpert (1975)
860	United States of America	Andrews Mountain	Stage 3	Stage 3	Good	Offshore - transition	Palaeophycus tubularis	Certain Identification	Pemberton & Frey (1982)	Planolites virgatus	Alpert (1975)
861	United States of America	Andrews Mountain	Stage 3	Stage 3	Good	Offshore - transition	Palaeophycus tubularis	Certain Identification	Pemberton & Frey (1982)	Planolites virgatus	Alpert (1975)
862	United States of America	Andrews Mountain	Stage 3	Stage 3	Good	Offshore - transition	Palaeophycus tubularis	Certain Identification	Pemberton & Frey (1982)	Planolites virgatus	Alpert (1975)
863	United States of America	Harkless	Stage 3	Stage 4	Good	Offshore - transition	Palaeophycus tubularis	Certain Identification	Pemberton & Frey (1982)	Planolites virgatus	Alpert (1975)
864	United States of America	Harkless	Stage 3	Stage 4	Good	Offshore - transition	Palaeophycus tubularis	Certain Identification	Pemberton & Frey (1982)	Planolites virgatus	Alpert (1975)
865	United States of America	Harkless	Stage 3	Stage 4	Good	Offshore - transition	Palaeophycus tubularis	Certain Identification	Pemberton & Frey (1982)	Planolites virgatus	Alpert (1975)
866	United States of America	Harkless	Stage 3	Stage 4	Good	Offshore - transition	Palaeophycus tubularis	Certain Identification	Pemberton & Frey (1982)	Planolites virgatus	Alpert (1975)
867	United States of America	Harkless	Stage 3	Stage 4	Good	Offshore - transition	Palaeophycus tubularis	Certain Identification	Pemberton & Frey (1982)	Planolites virgatus	Alpert (1975)
868	United States of America	Montenegro	Stage 3	Stage 3	Good	Shallow marine - wave dominated	Palaeophycus tubularis	Certain Identification	Pemberton & Frey (1982)	Planolites virgatus	Alpert (1975)
869	United States of America	Montenegro	Stage 3	Stage 3	Good	Shallow marine - wave dominated	Palaeophycus tubularis	Certain Identification	Alpert (1975)	Palaeophycus tubularis	Alpert (1975)
870	Poland	Ocieseki	Stage 3	Stage 4	Good	Wave dominated - offshore	Paleodictyon isp.	Certain Identification	Paczesna (1985)	Paleodictyon isp.	Paczesna (1985)
871	Spain	La Lapa	Stage 3	Stage 4	Good	Deep Marine	Paleodictyon isp.	Certain Identification	Jensen & Palacios (2005)	Paleodictyon isp.	Jensen & Palacios (2005)
872	India	Arenaceous	Stage 3	Stage 4	Poor	Shallow marine - tide dominated	Passive scratch circle	Certain Identification	Jensen et al. (2018)	Suzmites isp.	Singh & Rai (1983)
873	Poland	Lower Ocieseki	Stage 3	Stage 4	Good	Offshore - transition	Petalichnus isp.	Certain Identification	Stachacz (2016)	Rusophycus versans	Stachacz (2016)
874	China	Guanshan	Stage 4	Stage 4	Good	Wave dominated - shoreface	Pholeus isp.	Not Figured	Zhu (1997)	Pholeus isp.	Zhu (1997)
875	China	Yu'anshan	Stage 3	Stage 3	Good	Offshore - transition	Pholeus isp.	Very Uncertain Ichnogenera	Zhu (1997)	Pholeus isp.	Zhu (1997)
876	Poland	Lower Ocieseki	Stage 3	Stage 4	Good	Offshore - transition	Phycodes circinatus	Certain Identification	Stachacz (2016)	Phycodes circinatus	Stachacz (2016)
877	Poland	Lower Ocieseki	Stage 3	Stage 4	Good	Offshore - transition	Phycodes circinatus	Certain Identification	Stachacz (2016)	Phycodes circinatus	Stachacz (2016)
878	Poland	Lower Ocieseki	Stage 3	Stage 4	Good	Offshore - transition	Phycodes circinatus	Certain Identification	Stachacz (2016)	Phycodes circinatus	Stachacz (2016)
879	Australia	Donkey Creek Beds	Stage 3	Stage 3	Reasonable	Shallow marine	Phycodes curvipalmatum	Certain Identification	Baghiyan-Yazd (1998)	Phycodes curvipalmatum	Baghiyan-Yazd (1998)
880	Sweden	Mickwitzia Sandstone	Stage 3	Stage 4	Reasonable	Tide dominated - subtidal	Phycodes curvipalmatum	Uncertain Ichnospecies	Jensen (1997)	Phycodes curvipalmatum	Jensen (1997)
881	Poland	Lower Ocieseki	Stage 3	Stage 4	Good	Offshore - transition	Phycodes flabellum	Uncertain Ichnospecies	Stachacz (2016)	Phycodes flabellum	Stachacz (2016)
882	Canada	Lake Louise	Stage 3	Stage 3	Reasonable	Tide dominated - subtidal	Phycodes isp.	Certain Identification	Desjardins et al. (2010b)	Phycodes isp.	Desjardins et al. (2010b)
883	Canada	Lake Louise	Stage 3	Stage 3	Reasonable	Tide dominated - subtidal	Phycodes isp.	Certain Identification	Desjardins et al. (2010b)	Phycodes isp.	Desjardins et al. (2010b)
884	Canada	Lake Louise	Stage 3	Stage 3	Reasonable	Tide dominated - subtidal	Phycodes isp.	Certain Identification	Desjardins et al. (2010b)	Phycodes isp.	Desjardins et al. (2010b)
885	Canada	Lake Louise	Stage 3	Stage 3	Reasonable	Tide dominated - subtidal	Phycodes isp.	Certain Identification	Desjardins et al. (2010b)	Phycodes isp.	Desjardins et al. (2010b)
886	Canada	Lake Louise	Stage 3	Stage 3	Reasonable	Tide dominated - subtidal	Phycodes isp.	Certain Identification	Desjardins et al. (2010b)	Phycodes isp.	Desjardins et al. (2010b)
887	Canada	Lake Louise	Stage 3	Stage 3	Reasonable	Tide dominated - subtidal	Phycodes isp.	Certain Identification	Desjardins et al. (2010b)	Phycodes isp.	Desjardins et al. (2010b)
888	Canada	Lake Louise	Stage 3	Stage 3	Reasonable	Tide dominated - subtidal	Phycodes isp.	Certain Identification	Desjardins et al. (2010b)	Phycodes isp.	Desjardins et al. (2010b)
889	Canada	Lake O'Hara	Stage 3	Stage 4	Good	Tide dominated - subtidal	Phycodes isp.	Certain Identification	Desjardins et al. (2010b)	Phycodes isp.	Desjardins et al. (2010b)
890	Canada	Lake O'Hara	Stage 3	Stage 4	Good	Tide dominated - subtidal	Phycodes isp.	Certain Identification	Desjardins et al. (2010b)	Phycodes isp.	Desjardins et al. (2010b)
891	Canada	Lake O'Hara	Stage 3	Stage 4	Good	Tide dominated - subtidal	Phycodes isp.	Certain Identification	Desjardins et al. (2010b)	Phycodes isp.	Desjardins et al. (2010b)
892	Canada	Lake O'Hara	Stage 3	Stage 4	Good	Tide dominated - subtidal	Phycodes isp.	Certain Identification	Desjardins et al. (2010b)	Phycodes isp.	Desjardins et al. (2010b)
893	Canada	Lake O'Hara	Stage 3	Stage 4	Good	Tide dominated - subtidal	Phycodes isp.	Certain Identification	Desjardins et al. (2010b)	Phycodes isp.	Desjardins et al. (2010b)
894	Canada	Lake O'Hara	Stage 3	Stage 4	Good	Tide dominated - subtidal	Phycodes isp.	Certain Identification	Desjardins et al. (2010b)	Phycodes isp.	Desjardins et al. (2010b)
895	Canada	Lake O'Hara	Stage 3	Stage 4	Good	Tide dominated - subtidal	Phycodes isp.	Certain Identification	Desjardins et al. (2010b)	Phycodes isp.	Desjardins et al. (2010b)
896	Canada	Wiwaxy Peaks	Stage 3	Stage 4	Reasonable	Tide dominated - subtidal	Phycodes isp.	Certain Identification	Desjardins et al. (2010b)	Phycodes isp.	Desjardins et al. (2010b)
897	Canada	Wiwaxy Peaks	Stage 3	Stage 4	Reasonable	Tide dominated - subtidal	Phycodes isp.	Certain Identification	Desjardins et al. (2010b)	Phycodes isp.	Desjardins et al. (2010b)
898	Canada	Wiwaxy Peaks	Stage 3	Stage 4	Reasonable	Tide dominated - subtidal	Phycodes isp.	Certain Identification	Desjardins et al. (2010b)	Phycodes isp.	Desjardins et al. (2010b)
899	Canada	Wiwaxy Peaks	Stage 3	Stage 4	Reasonable	Tide dominated - subtidal	Phycodes isp.	Certain Identification	Desjardins et al. (2010b)	Phycodes isp.	Desjardins et al. (2010b)
900	Canada	Wiwaxy Peaks	Stage 3	Stage 4	Reasonable	Tide dominated - subtidal	Phycodes isp.	Certain Identification	Desjardins et al. (2010b)	Phycodes isp.	Desjardins et al. (2010b)
901	Canada	Wiwaxy Peaks	Stage 3	Stage 4	Reasonable	Tide dominated - subtidal	Phycodes isp.	Certain Identification	Desjardins et al. (2010b)	Phycodes isp.	Desjardins et al. (2010b)
902	Canada	Wiwaxy Peaks	Stage 3	Stage 4	Reasonable	Tide dominated - subtidal	Phycodes isp.	Certain Identification	Desjardins et al. (2010b)	Phycodes isp.	Desjardins et al. (2010b)
903	Canada	Wiwaxy Peaks	Stage 3	Stage 4	Reasonable	Tide dominated - subtidal	Phycodes isp.	Certain Identification	Desjardins et al. (2010b)	Phycodes isp.	Desjardins et al. (2010b)
904	China	Jialaodong	Stage 3	Stage 3	Good	Wave dominated - offshore	Phycodes isp.	Certain Identification	Buatois et al. (2017)	Microspirolithus isp.	Yang et al. (1982)
905	China	Wulongqing	Stage 4	Stage 4	Good	Shallow marine - wave dominated	Phycodes isp.	Certain Identification	Weber et al. (2012)	Phycodes isp.	Weber et al. (2012)
906	China	Xinji	Stage 3	Stage 3	Good	Offshore - transition	Phycodes isp.	Certain Identification	Miao & Zhu (2014)	Phycodes isp.	Miao & Zhu (2014)
907	Italy	Bithia	Stage 3	Stage 3	Reasonable	Wave dominated - shoreface	Phycodes isp.	Not Figured	Pillola et al. (1994)	Phycodes isp.	Pillola et al. (1994)
908	Italy	Bithia	Stage 3	Stage 3	Reasonable	Wave dominated - shoreface	Phycodes isp.	Not Figured	Pillola et al. (1994)	Phycodes isp.	Pillola et al. (1994)
909	India	Dhaulagiri	Stage 3	Stage 4	Reasonable	Shallow marine - tide dominated	Phycodes palmatum	Not Assessed	Singh et al. (2014)	Phycodes palmatum	Singh et al. (2014)
910	India	Parahio	Stage 4	Stage 4	Reasonable	Shallow marine - wave dominated	Phycodes palmatum	Not Assessed	Singh (2009)	Phycodes palmatum	Singh (2009)
911	Pakistan	Neobolus Shales	Stage 4	Stage 4	Good	Shallow marine - tide dominated	Phycodes palmatum	Certain Identification	Schindewolf & Seilacher (1955)	Phycodes palmatum	Schindewolf & Seilacher (1955)
912	Pakistan	Neobolus Shales	Stage 4	Stage 4	Good	Shallow marine - tide dominated	Phycodes palmatum	Certain Identification	Schindewolf & Seilacher (1955)	Phycodes palmatum	Schindewolf & Seilacher (1955)
913	Poland	Ocieseki	Stage 3	Stage 4	Reasonable	Offshore - transition	Phycodes palmatum	Certain Identification	Orlowski (1989)	Phycodes palmatum	Orlowski (1989)
914	Australia	Arumbera 3	Stage 3	Stage 3	Reasonable	Wave dominated - shoreface	Phycodes palmatus	Certain Identification	Baghiyan-Yazd (1998)	Phycodes palmatus	Baghiyan-Yazd (1998)
915	Australia	Arumbera 3	Stage 3	Stage 3	Reasonable	Wave dominated - shoreface	Phycodes palmatus	Certain Identification	Baghiyan-Yazd (1998)	Phycodes palmatus	Baghiyan-Yazd (1998)
916	Australia	Arumbera 3	Stage 3	Stage 3	Reasonable	Wave dominated - shoreface	Phycodes palmatus	Certain Identification	Baghiyan-Yazd (1998)	Phycodes palmatus	Baghiyan-Yazd (1998)
917	Australia	Arumbera 4	Stage 3	Stage 3	Reasonable	Marginal marine	Phycodes palmatus	Certain Identification	Baghiyan-Yazd (1998)	Phycodes palmatus	Baghiyan-Yazd (1998)
918	Australia	Arumbera 4	Stage 3	Stage 3	Reasonable	Marginal marine	Phycodes palmatus	Certain Identification	Baghiyan-Yazd (1998)	Phycodes palmatus	Baghiyan-Yazd (1998)
919	Australia	Arumbera 4	Stage 3	Stage 3	Reasonable	Marginal marine	Phycodes palmatus	Certain Identification	Baghiyan-Yazd (1998)	Phycodes palmatus	Baghiyan-Yazd (1998)
920	Australia	Donkey Creek Beds	Stage 3	Stage 3	Reasonable	Shallow marine	Phycodes palmatus	Certain Identification	Baghiyan-Yazd (1998)	Phycodes palmatus	Baghiyan-Yazd (1998)
921	Denmark	Broens Odde	Stage 3	Stage 3	Poor	Offshore - transition	Phycodes palmatus	Certain Identification	Fillion & Pickerill (1990)	Buthotrephis palmata	Clausen & Vilhjalmsson (1986)
922	India	Lower Quartzite	Stage 4	Stage 4	Poor	Shallow marine	Phycodes palmatus	Certain Identification	Desai et al. (2010)	Phycodes palmatus	Desai et al. (2010)
923	India	Sankholi	Stage 3	Stage 4	Poor	Shallow marine	Phycodes palmatus	Certain Identification	Desai et al. (2010)	Phycodes palmatus	Desai et al. (2010)
924	Poland	Lower Ocieseki	Stage 3	Stage 4	Good	Offshore - transition	Phycodes palmatus	Certain Identification	Stachacz (2016)	Phycodes palmatus	Stachacz (2016)
925	Sweden	Mickwitzia Sandstone	Stage 3	Stage 4	Reasonable	Tide dominated - subtidal	Phycodes palmatus	Certain Identification	Jensen (1997)	Phycodes palmatus	Jensen (1997)
926	Sweden	Mickwitzia Sandstone	Stage 3	Stage 4	Reasonable	Tide dominated - subtidal	Phycodes palmatus	Certain Identification	Jensen (1997)	Phycodes palmatus	Jensen (1997)
927	Poland	Kamieniec	Stage 3	Stage 4	Reasonable	Wave dominated - shelf	Phycodes pedum	Certain Identification	Orlowski (1989)	Phycodes pedum	Orlowski (1989)
928	Poland	Ocieseki	Stage 3	Stage 4	Reasonable	Offshore - transition	Phycodes pedum	Certain Identification	Orlowski (1989)	Phycodes pedum	Orlowski (1989)
929	Poland	Ocieseki	Stage 3	Stage 4	Reasonable	Offshore - transition	Phycodes pedum	Certain Identification	Orlowski (1989)	Phycodes pedum	Orlowski (1989)
930	Spain	Azorejo Sandstone	Stage 3	Stage 3	Good	Offshore - transition	Plagiogamus isp.	Not Figured	Brasier et al. (1979)	Plagiogamus isp.	Brasier et al. (1979)
931	Poland	Lower Ocieseki	Stage 3	Stage 4	Good	Offshore - transition	Planolites annularis	Certain Identification	Stachacz (2016)	Planolites annularis	Stachacz (2016)
932	Poland	Lower Ocieseki	Stage 3	Stage 4	Good	Offshore - transition	Planolites annularis	Certain Identification	Stachacz (2016)	Planolites annularis	Stachacz (2016)
933	Poland	Ocieseki	Stage 3	Stage 4	Reasonable	Offshore - transition	Planolites annularis	Certain Identification	Orlowski (1989)	Planolites annularis	Orlowski (1989)
934	Poland	Ocieseki	Stage 3	Stage 4	Reasonable	Offshore - transition	Planolites annularis	Certain Identification	Orlowski (1989)	Planolites annularis	Orlowski (1989)
935	Spain	Pedroche	Stage 3	Stage 3	Reasonable	Shallow marine - platform	Planolites annularis	Certain Identification	Gamez-Vintaned et al. (2006)	Planolites annularis	Gamez-Vintaned et al. (2006)
936	United States of America	Montenegro	Stage 3	Stage 3	Good	Shallow marine - wave dominated	Planolites annularis	Uncertain Ichnospecies	Pemberton & Frey (1982)	Planolites annularis	Alpert (1975)
937	United States of America	Upper Poleta	Stage 3	Stage 4	Good	Wave dominated - shoreface	Planolites annularis	Uncertain Ichnospecies	Pemberton & Frey (1982)	Planolites annularis	Alpert (1975)
938	Australia	Arumbera 3	Stage 3	Stage 3	Reasonable	Shallow marine - wave dominated	Planolites beverleyensis	Certain Identification	Walter et al. (1989)	Planolites beverleyensis	Walter et al. (1989)
939	Australia	Arumbera 3	Stage 3	Stage 3	Reasonable	Wave dominated - shoreface	Planolites beverleyensis	Certain Identification	Baghiyan-Yazd (1998)	Planolites beverleyensis	Baghiyan-Yazd (1998)
940	Australia	Arumbera 3	Stage 3	Stage 3	Reasonable	Wave dominated - shoreface	Planolites beverleyensis	Certain Identification	Baghiyan-Yazd (1998)	Planolites beverleyensis	Baghiyan-Yazd (1998)
941	Australia	Arumbera 4	Stage 3	Stage 3	Reasonable	Marginal marine	Planolites beverleyensis	Certain Identification	Walter et al. (1989)	Planolites beverleyensis	Walter et al. (1989)
942	Australia	Arumbera 4	Stage 3	Stage 3	Reasonable	Marginal marine	Planolites beverleyensis	Certain Identification	Baghiyan-Yazd (1998)	Planolites beverleyensis	Baghiyan-Yazd (1998)
943	Australia	Arumbera 4	Stage 3	Stage 3	Reasonable	Marginal marine	Planolites beverleyensis	Certain Identification	Baghiyan-Yazd (1998)	Planolites beverleyensis	Baghiyan-Yazd (1998)
944	Australia	Donkey Creek Beds	Stage 3	Stage 3	Reasonable	Shallow marine	Planolites beverleyensis	Certain Identification	Baghiyan-Yazd (1998)	Planolites beverleyensis	Baghiyan-Yazd (1998)
945	Australia	Mount Baldwin	Stage 3	Stage 3	Reasonable	Shallow marine	Planolites beverleyensis	Certain Identification	Walter et al. (1989)	Planolites beverleyensis	Walter et al. (1989)
946	China	Jialaodong	Stage 3	Stage 3	Good	Wave dominated - offshore	Planolites beverleyensis	Uncertain Ichnospecies	Yang et al. (1982)	Planolites beverleyensis	Yang et al. (1982)
947	China	Jialaodong	Stage 3	Stage 3	Good	Wave dominated - offshore	Planolites beverleyensis	Uncertain Ichnospecies	Yang et al. (1982)	Planolites beverleyensis	Yang et al. (1982)
948	China	Xinji	Stage 3	Stage 3	Good	Offshore - transition	Planolites beverleyensis	Certain Identification	Miao & Zhu (2014)	Planolites beverleyensis	Miao & Zhu (2014)
949	China	Xinji	Stage 3	Stage 3	Good	Offshore - transition	Planolites beverleyensis	Certain Identification	Miao & Zhu (2014)	Planolites beverleyensis	Miao & Zhu (2014)
950	Denmark	Broens Odde	Stage 3	Stage 3	Poor	Offshore - transition	Planolites beverleyensis	Certain Identification	Clausen & Vilhjalmsson (1986)	Planolites beverleyensis	Clausen & Vilhjalmsson (1986)
951	India	Dhaulagiri	Stage 3	Stage 4	Reasonable	Shallow marine - tide dominated	Planolites beverleyensis	Not Assessed	Singh et al. (2014)	Planolites beverleyensis	Singh et al. (2014)
952	Poland	Kaplonosy	Stage 3	Stage 3	Good	Shallow marine - wave dominated	Planolites beverleyensis	Certain Identification	Paczesna (1996)	Planolites beverleyensis	Paczesna (1996)
953	Poland	Lower Ocieseki	Stage 3	Stage 4	Good	Offshore - transition	Planolites beverleyensis	Certain Identification	Stachacz (2016)	Planolites beverleyensis	Stachacz (2016)
954	Poland	Lower Ocieseki	Stage 3	Stage 4	Good	Offshore - transition	Planolites beverleyensis	Certain Identification	Stachacz (2016)	Planolites beverleyensis	Stachacz (2016)
955	Poland	Ocieseki	Stage 3	Stage 4	Reasonable	Offshore - transition	Planolites beverleyensis	Certain Identification	Orlowski (1989)	Planolites beverleyensis	Orlowski (1989)
956	Poland	Ocieseki	Stage 3	Stage 4	Reasonable	Offshore - transition	Planolites beverleyensis	Certain Identification	Orlowski (1989)	Planolites beverleyensis	Orlowski (1989)
957	Poland	Radzyn	Stage 3	Stage 4	Good	Shallow marine - wave dominated	Planolites beverleyensis	Certain Identification	Paczesna (1996)	Planolites beverleyensis	Paczesna (1996)
958	Poland	Upper Ocieseki	Stage 3	Stage 4	Good	Offshore - transition	Planolites beverleyensis	Certain Identification	Stachacz (2016)	Planolites beverleyensis	Stachacz (2016)
959	Spain	Pedroche	Stage 3	Stage 3	Reasonable	Shallow marine - platform	Planolites beverleyensis	Certain Identification	Gamez-Vintaned et al. (2006)	Planolites beverleyensis	Gamez-Vintaned et al. (2006)
960	United States of America	Andrews Mountain	Stage 3	Stage 3	Good	Offshore - transition	Planolites beverleyensis	Certain Identification	Alpert (1975)	Planolites beverleyensis	Alpert (1975)
961	United States of America	Andrews Mountain	Stage 3	Stage 3	Good	Offshore - transition	Planolites beverleyensis	Certain Identification	Alpert (1975)	Planolites beverleyensis	Alpert (1975)
962	United States of America	Andrews Mountain	Stage 3	Stage 3	Good	Offshore - transition	Planolites beverleyensis	Certain Identification	Alpert (1975)	Planolites beverleyensis	Alpert (1975)
963	United States of America	Andrews Mountain	Stage 3	Stage 3	Good	Offshore - transition	Planolites beverleyensis	Certain Identification	Alpert (1975)	Planolites beverleyensis	Alpert (1975)
964	United States of America	Harkless	Stage 3	Stage 4	Good	Offshore - transition	Planolites beverleyensis	Certain Identification	Alpert (1975)	Planolites beverleyensis	Alpert (1975)
965	United States of America	Harkless	Stage 3	Stage 4	Good	Offshore - transition	Planolites beverleyensis	Certain Identification	Alpert (1975)	Planolites beverleyensis	Alpert (1975)
966	United States of America	Harkless	Stage 3	Stage 4	Good	Offshore - transition	Planolites beverleyensis	Certain Identification	Alpert (1975)	Planolites beverleyensis	Alpert (1975)
967	United States of America	Harkless	Stage 3	Stage 4	Good	Offshore - transition	Planolites beverleyensis	Certain Identification	Alpert (1975)	Planolites beverleyensis	Alpert (1975)
968	United States of America	Harkless	Stage 3	Stage 4	Good	Offshore - transition	Planolites beverleyensis	Certain Identification	Alpert (1975)	Planolites beverleyensis	Alpert (1975)
969	United States of America	Montenegro	Stage 3	Stage 3	Good	Shallow marine - wave dominated	Planolites beverleyensis	Certain Identification	Alpert (1975)	Planolites beverleyensis	Alpert (1975)
970	United States of America	Montenegro	Stage 3	Stage 3	Good	Shallow marine - wave dominated	Planolites beverleyensis	Certain Identification	Alpert (1975)	Planolites beverleyensis	Alpert (1975)
971	United States of America	Montenegro	Stage 3	Stage 3	Good	Shallow marine - wave dominated	Planolites beverleyensis	Certain Identification	Alpert (1975)	Planolites beverleyensis	Alpert (1975)
972	United States of America	Upper Poleta	Stage 3	Stage 4	Good	Wave dominated - shoreface	Planolites beverleyensis	Certain Identification	Alpert (1975)	Planolites beverleyensis	Alpert (1975)
973	United States of America	Upper Poleta	Stage 3	Stage 4	Good	Wave dominated - shoreface	Planolites beverleyensis	Certain Identification	Alpert (1975)	Planolites beverleyensis	Alpert (1975)
974	United States of America	Upper Poleta	Stage 3	Stage 4	Good	Wave dominated - shoreface	Planolites beverleyensis	Certain Identification	Alpert (1975)	Planolites beverleyensis	Alpert (1975)
975	United States of America	Upper Poleta	Stage 3	Stage 4	Good	Wave dominated - shoreface	Planolites beverleyensis	Certain Identification	Alpert (1975)	Planolites beverleyensis	Alpert (1975)
976	United States of America	Upper Poleta	Stage 3	Stage 4	Good	Wave dominated - shoreface	Planolites beverleyensis	Certain Identification	Alpert (1975)	Planolites beverleyensis	Alpert (1975)
977	United States of America	Upper Poleta	Stage 3	Stage 4	Good	Wave dominated - shoreface	Planolites beverleyensis	Certain Identification	Alpert (1975)	Planolites beverleyensis	Alpert (1975)
978	Canada	Lake Louise	Stage 3	Stage 3	Reasonable	Tide dominated - subtidal	Planolites isp.	Certain Identification	Desjardins et al. (2010b)	Planolites isp.	Desjardins et al. (2010b)
979	Canada	Lake Louise	Stage 3	Stage 3	Reasonable	Tide dominated - subtidal	Planolites isp.	Certain Identification	Desjardins et al. (2010b)	Planolites isp.	Desjardins et al. (2010b)
980	Canada	Lake Louise	Stage 3	Stage 3	Reasonable	Tide dominated - subtidal	Planolites isp.	Certain Identification	Desjardins et al. (2010b)	Planolites isp.	Desjardins et al. (2010b)
981	Canada	Lake Louise	Stage 3	Stage 3	Reasonable	Tide dominated - subtidal	Planolites isp.	Certain Identification	Desjardins et al. (2010b)	Planolites isp.	Desjardins et al. (2010b)
982	Canada	Lake Louise	Stage 3	Stage 3	Reasonable	Tide dominated - subtidal	Planolites isp.	Certain Identification	Desjardins et al. (2010b)	Planolites isp.	Desjardins et al. (2010b)
983	Canada	Lake Louise	Stage 3	Stage 3	Reasonable	Tide dominated - subtidal	Planolites isp.	Certain Identification	Desjardins et al. (2010b)	Planolites isp.	Desjardins et al. (2010b)
984	Canada	Lake Louise	Stage 3	Stage 3	Reasonable	Tide dominated - subtidal	Planolites isp.	Certain Identification	Desjardins et al. (2010b)	Planolites isp.	Desjardins et al. (2010b)
985	Canada	Lake O'Hara	Stage 3	Stage 4	Good	Tide dominated - subtidal	Planolites isp.	Certain Identification	Desjardins et al. (2010b)	Planolites isp.	Desjardins et al. (2010b)
986	Canada	Lake O'Hara	Stage 3	Stage 4	Good	Tide dominated - subtidal	Planolites isp.	Certain Identification	Desjardins et al. (2010b)	Planolites isp.	Desjardins et al. (2010b)
987	Canada	Lake O'Hara	Stage 3	Stage 4	Good	Tide dominated - subtidal	Planolites isp.	Certain Identification	Desjardins et al. (2010b)	Planolites isp.	Desjardins et al. (2010b)
988	Canada	Lake O'Hara	Stage 3	Stage 4	Good	Tide dominated - subtidal	Planolites isp.	Certain Identification	Desjardins et al. (2010b)	Planolites isp.	Desjardins et al. (2010b)
989	Canada	Lake O'Hara	Stage 3	Stage 4	Good	Tide dominated - subtidal	Planolites isp.	Certain Identification	Desjardins et al. (2010b)	Planolites isp.	Desjardins et al. (2010b)
990	Canada	Lake O'Hara	Stage 3	Stage 4	Good	Tide dominated - subtidal	Planolites isp.	Certain Identification	Desjardins et al. (2010b)	Planolites isp.	Desjardins et al. (2010b)
991	Canada	Lake O'Hara	Stage 3	Stage 4	Good	Tide dominated - subtidal	Planolites isp.	Certain Identification	Desjardins et al. (2010b)	Planolites isp.	Desjardins et al. (2010b)
992	Canada	Moraine Lake	Stage 3	Stage 4	Reasonable	Delta - tide dominated	Planolites isp.	Certain Identification	Desjardins et al. (2010b)	Planolites isp.	Desjardins et al. (2010b)
993	Canada	Moraine Lake	Stage 3	Stage 4	Reasonable	Delta - tide dominated	Planolites isp.	Certain Identification	Desjardins et al. (2010b)	Planolites isp.	Desjardins et al. (2010b)
994	Canada	Moraine Lake	Stage 3	Stage 4	Reasonable	Delta - tide dominated	Planolites isp.	Certain Identification	Desjardins et al. (2010b)	Planolites isp.	Desjardins et al. (2010b)
995	Canada	Moraine Lake	Stage 3	Stage 4	Reasonable	Delta - tide dominated	Planolites isp.	Certain Identification	Desjardins et al. (2010b)	Planolites isp.	Desjardins et al. (2010b)
996	Canada	Moraine Lake	Stage 3	Stage 4	Reasonable	Delta - tide dominated	Planolites isp.	Certain Identification	Desjardins et al. (2010b)	Planolites isp.	Desjardins et al. (2010b)
997	Canada	Moraine Lake	Stage 3	Stage 4	Reasonable	Delta - tide dominated	Planolites isp.	Certain Identification	Desjardins et al. (2010b)	Planolites isp.	Desjardins et al. (2010b)
998	Canada	Moraine Lake	Stage 3	Stage 4	Reasonable	Delta - tide dominated	Planolites isp.	Certain Identification	Desjardins et al. (2010b)	Planolites isp.	Desjardins et al. (2010b)
999	Canada	Moraine Lake	Stage 3	Stage 4	Reasonable	Delta - tide dominated	Planolites isp.	Certain Identification	Desjardins et al. (2010b)	Planolites isp.	Desjardins et al. (2010b)
1000	China	Guanshan	Stage 4	Stage 4	Good	Wave dominated - shoreface	Planolites isp.	Not Figured	Zhu (1997)	Planolites isp.	Zhu (1997)
1001	China	Wulongqing	Stage 4	Stage 4	Good	Shallow marine - wave dominated	Planolites isp.	Certain Identification	Weber et al. (2012)	Planolites isp.	Weber et al. (2012)
1002	China	Yu'anshan	Stage 3	Stage 3	Good	Offshore - transition	Planolites isp.	Not Figured	Zhu (1997)	Planolites isp.	Zhu (1997)
1003	India	Arenaceous	Stage 3	Stage 4	Poor	Shallow marine - tide dominated	Planolites isp.	Certain Identification	Singh & Rai (1983)	Planolites isp.	Singh & Rai (1983)
1004	India	Arkosic Sandstone	Stage 4	Stage 4	Reasonable	Shallow marine	Planolites isp.	Certain Identification	Bhargava et al. (1998)	Planolites isp.	Bhargava et al. (1998)
1005	India	Dhaulagiri	Stage 3	Stage 4	Reasonable	Shallow marine	Planolites isp.	Certain Identification	Rai (1987)	Planolites isp.	Rai (1987)
1006	India	Dhaulagiri	Stage 3	Stage 4	Reasonable	Shallow marine	Planolites isp.	Not Assessed	Tiwari et al. (2013)	Planolites isp.	Tiwari et al. (2013)
1007	India	Lower Quartzite	Stage 4	Stage 4	Poor	Shallow marine	Planolites isp.	Certain Identification	Desai et al. (2010)	Planolites isp.	Desai et al. (2010)
1008	India	Lower Quartzite	Stage 4	Stage 4	Poor	Shallow marine	Planolites isp.	Certain Identification	Bhargava et al. (1998)	Planolites isp.	Bhargava et al. (1998)
1009	India	Lower Quartzite	Stage 4	Stage 4	Poor	Shallow marine	Planolites isp.	Certain Identification	Bhargava et al. (1998)	Planolites isp.	Bhargava et al. (1998)
1010	India	Parahio	Stage 4	Stage 4	Reasonable	Shallow marine - wave dominated	Planolites isp.	Certain Identification	Bhargava et al. (1982)	Planolites isp.	Bhargava et al. (1982)
1011	India	Sankholi	Stage 3	Stage 4	Poor	Shallow marine	Planolites isp.	Very Uncertain Ichnogenera	Buatois & Mangano (unpub)	Palaeophycus tubularis	Desai et al. (2010)
1012	India	Sankholi	Stage 3	Stage 4	Poor	Shallow marine	Planolites isp.	Certain Identification	Bhargava et al. (1998)	Planolites isp.	Bhargava et al. (1998)
1013	India	Sankholi	Stage 3	Stage 4	Poor	Shallow marine	Planolites isp.	Certain Identification	Bhargava et al. (1998)	Planolites isp.	Bhargava et al. (1998)
1014	Italy	Bithia	Stage 3	Stage 3	Reasonable	Wave dominated - shoreface	Planolites isp.	Not Figured	Pillola et al. (1994)	Planolites isp.	Pillola et al. (1994)
1015	Italy	Bithia	Stage 3	Stage 3	Reasonable	Wave dominated - shoreface	Planolites isp.	Not Figured	Pillola et al. (1994)	Planolites isp.	Pillola et al. (1994)
1016	Italy	Punta Manna	Stage 3	Stage 3	Good	Shallow marine - platform	Planolites isp.	Certain Identification	Fröhler (1994)	Planolites isp.	Fröhler (1994)
1017	Kazakhstan	Shabakty	Stage 3	Stage 3	Good	Tide dominated - subtidal	Planolites isp.	Certain Identification	Weber et al. (2013)	Planolites isp.	Weber et al. (2013)
1018	Kazakhstan	Shabakty	Stage 3	Stage 3	Good	Tide dominated - subtidal	Planolites isp.	Certain Identification	Weber et al. (2013)	Planolites isp.	Weber et al. (2013)
1019	Spain	Azorejo Sandstone	Stage 3	Stage 3	Good	Offshore - transition	Planolites isp.	Not Figured	Brasier et al. (1979)	Planolites isp.	Brasier et al. (1979)
1020	Spain	Castanal beds	Stage 3	Stage 3	Poor	Tide dominated - subtidal	Planolites isp.	Not Figured	Crimes et al. (1977)	Planolites isp.	Crimes et al. (1977)
1021	Spain	Cayetano beds	Stage 3	Stage 3	Poor	Tide dominated - subtidal	Planolites isp.	Not Figured	Crimes et al. (1977)	Planolites isp.	Crimes et al. (1977)
1022	United Kingdom	Caerbwdy Sandstone	Stage 3	Stage 4	Poor	Marginal marine - delta	Planolites isp.	Certain Identification	Loughlin & Hillier (2010)	Planolites isp.	Loughlin & Hillier (2010)
1023	United Kingdom	Caerfai Bay Shales	Stage 3	Stage 3	Good	Marginal marine - delta	Planolites isp.	Certain Identification	Loughlin & Hillier (2010)	Planolites isp.	Loughlin & Hillier (2010)
1024	United Kingdom	Fucoid	Stage 3	Stage 3	Poor	Wave dominated - offshore	Planolites isp.	Certain Identification	Davies et al. (2009)	Planolites isp.	Davies et al. (2009)
1025	United Kingdom	Fucoid	Stage 3	Stage 3	Poor	Wave dominated - offshore	Planolites isp.	Certain Identification	Davies et al. (2009)	Planolites isp.	Davies et al. (2009)
1026	United Kingdom	Fucoid	Stage 3	Stage 3	Poor	Wave dominated - offshore	Planolites isp.	Certain Identification	Davies et al. (2009)	Planolites isp.	Davies et al. (2009)
1027	United Kingdom	Fucoid	Stage 3	Stage 3	Poor	Wave dominated - offshore	Planolites isp.	Certain Identification	Kim (1992)	Planolites isp.	Kim (1992)
1028	United Kingdom	Fucoid	Stage 3	Stage 3	Poor	Wave dominated - offshore	Planolites isp.	Certain Identification	Kim (1992)	Planolites isp.	Kim (1992)
1029	United States of America	Andrews Mountain	Stage 3	Stage 3	Good	Offshore - transition	Planolites isp.	Certain Identification	Marenco & Bottjer (2008)	Planolites isp.	Marenco & Bottjer (2008)
1030	United States of America	Erwin	Stage 3	Stage 4	Reasonable	Tide dominated - subtidal	Planolites isp.	Not Figured	Walker & Driese (1991)	Planolites isp.	Walker & Driese (1991)
1031	United States of America	Hardyston	Stage 3	Stage 4	Reasonable	Wave dominated - shoreface	Planolites isp.	Not Figured	Goodwin & Anderson (1974)	Planolites isp.	Goodwin & Anderson (1974)
1032	United States of America	Harkless	Stage 3	Stage 4	Good	Wave dominated - offshore	Planolites isp.	Certain Identification	Bailey et al. (2006)	Planolites isp.	Bailey et al. (2006)
1033	United States of America	Harkless	Stage 3	Stage 4	Good	Offshore - transition	Planolites isp.	Certain Identification	Marenco & Bottjer (2008)	Planolites isp.	Marenco & Bottjer (2008)
1034	United States of America	Montenegro	Stage 3	Stage 3	Good	Shallow marine	Planolites isp.	Certain Identification	Marenco & Bottjer (2008)	Planolites isp.	Marenco & Bottjer (2008)
1035	United States of America	Murray	Stage 3	Stage 4	Poor	Wave dominated - offshore	Planolites isp.	Not Figured	Walker & Driese (1991)	Planolites isp.	Walker & Driese (1991)
1036	United States of America	Murray	Stage 3	Stage 4	Poor	Wave dominated - offshore	Planolites isp.	Not Figured	Walker & Driese (1991)	Planolites isp.	Walker & Driese (1991)
1037	United States of America	Poleta	Stage 3	Stage 4	Good	Shallow marine	Planolites isp.	Certain Identification	Marenco & Bottjer (2008)	Planolites isp.	Marenco & Bottjer (2008)
1038	Australia	Donkey Creek Beds	Stage 3	Stage 3	Reasonable	Shallow marine	Planolites montanus	Certain Identification	Baghiyan-Yazd (1998)	Planolites montanus	Baghiyan-Yazd (1998)
1039	Canada	Gog	Stage 3	Stage 4	Reasonable	Shallow marine - tide dominated	Planolites montanus	Certain Identification	Desjardins et al. (2010a)	Planolites montanus	Desjardins et al. (2010a)
1040	Canada	Lake O'Hara	Stage 3	Stage 4	Good	Tide dominated - subtidal	Planolites montanus	Certain Identification	Desjardins et al. (2010b)	Planolites montanus	Desjardins et al. (2010b)
1041	Canada	Lake O'Hara	Stage 3	Stage 4	Good	Tide dominated - subtidal	Planolites montanus	Certain Identification	Desjardins et al. (2010b)	Planolites montanus	Desjardins et al. (2010b)
1042	Canada	Lake O'Hara	Stage 3	Stage 4	Good	Tide dominated - subtidal	Planolites montanus	Certain Identification	Desjardins et al. (2010b)	Planolites montanus	Desjardins et al. (2010b)
1043	Canada	Lake O'Hara	Stage 3	Stage 4	Good	Tide dominated - subtidal	Planolites montanus	Certain Identification	Desjardins et al. (2010b)	Planolites montanus	Desjardins et al. (2010b)
1044	Canada	Lake O'Hara	Stage 3	Stage 4	Good	Tide dominated - subtidal	Planolites montanus	Certain Identification	Desjardins et al. (2010b)	Planolites montanus	Desjardins et al. (2010b)
1045	Canada	Lake O'Hara	Stage 3	Stage 4	Good	Tide dominated - subtidal	Planolites montanus	Certain Identification	Desjardins et al. (2010b)	Planolites montanus	Desjardins et al. (2010b)
1046	Canada	Lake O'Hara	Stage 3	Stage 4	Good	Tide dominated - subtidal	Planolites montanus	Certain Identification	Desjardins et al. (2010b)	Planolites montanus	Desjardins et al. (2010b)
1047	Canada	Lake O'Hara	Stage 3	Stage 4	Good	Tide dominated - subtidal	Planolites montanus	Certain Identification	Desjardins et al. (2010a)	Planolites montanus	Desjardins et al. (2010a)
1048	Canada	Lake O'Hara	Stage 3	Stage 4	Good	Tide dominated - subtidal	Planolites montanus	Certain Identification	Desjardins et al. (2010a)	Planolites montanus	Desjardins et al. (2010a)
1049	Canada	Lake O'Hara	Stage 3	Stage 4	Good	Tide dominated - subtidal	Planolites montanus	Certain Identification	Desjardins et al. (2010a)	Planolites montanus	Desjardins et al. (2010a)
1050	Canada	Lake O'Hara	Stage 3	Stage 4	Good	Tide dominated - subtidal	Planolites montanus	Certain Identification	Desjardins et al. (2010a)	Planolites montanus	Desjardins et al. (2010a)
1051	Canada	Lake O'Hara	Stage 3	Stage 4	Good	Tide dominated - subtidal	Planolites montanus	Certain Identification	Desjardins et al. (2010a)	Planolites montanus	Desjardins et al. (2010a)
1052	Canada	Wiwaxy Peaks	Stage 3	Stage 4	Reasonable	Tide dominated - subtidal	Planolites montanus	Certain Identification	Desjardins et al. (2010b)	Planolites montanus	Desjardins et al. (2010b)
1053	Canada	Wiwaxy Peaks	Stage 3	Stage 4	Reasonable	Tide dominated - subtidal	Planolites montanus	Certain Identification	Desjardins et al. (2010b)	Planolites montanus	Desjardins et al. (2010b)
1054	Canada	Wiwaxy Peaks	Stage 3	Stage 4	Reasonable	Tide dominated - subtidal	Planolites montanus	Certain Identification	Desjardins et al. (2010b)	Planolites montanus	Desjardins et al. (2010b)
1055	Canada	Wiwaxy Peaks	Stage 3	Stage 4	Reasonable	Tide dominated - subtidal	Planolites montanus	Certain Identification	Desjardins et al. (2010b)	Planolites montanus	Desjardins et al. (2010b)
1056	Canada	Wiwaxy Peaks	Stage 3	Stage 4	Reasonable	Tide dominated - subtidal	Planolites montanus	Certain Identification	Desjardins et al. (2010b)	Planolites montanus	Desjardins et al. (2010b)
1057	Canada	Wiwaxy Peaks	Stage 3	Stage 4	Reasonable	Tide dominated - subtidal	Planolites montanus	Certain Identification	Desjardins et al. (2010b)	Planolites montanus	Desjardins et al. (2010b)
1058	Canada	Wiwaxy Peaks	Stage 3	Stage 4	Reasonable	Tide dominated - subtidal	Planolites montanus	Certain Identification	Desjardins et al. (2010b)	Planolites montanus	Desjardins et al. (2010b)
1059	Canada	Wiwaxy Peaks	Stage 3	Stage 4	Reasonable	Tide dominated - subtidal	Planolites montanus	Certain Identification	Desjardins et al. (2010b)	Planolites montanus	Desjardins et al. (2010b)
1060	China	Xinji	Stage 3	Stage 3	Good	Offshore - transition	Planolites montanus	Certain Identification	Miao & Zhu (2014)	Planolites montanus	Miao & Zhu (2014)
1061	India	Dhaulagiri	Stage 3	Stage 4	Reasonable	Shallow marine - tide dominated	Planolites montanus	Not Assessed	Singh et al. (2014)	Planolites montanus	Singh et al. (2014)
1062	India	Dhaulagiri	Stage 3	Stage 4	Reasonable	Shallow marine	Planolites montanus	Not Assessed	Tiwari et al. (2013)	Planolites montanus	Tiwari et al. (2013)
1063	Poland	Kaplonosy	Stage 3	Stage 3	Good	Shallow marine - wave dominated	Planolites montanus	Certain Identification	Paczesna (1996)	Planolites montanus	Paczesna (1996)
1064	Poland	Lower Ocieseki	Stage 3	Stage 4	Good	Offshore - transition	Planolites montanus	Certain Identification	Stachacz (2016)	Planolites montanus	Stachacz (2016)
1065	Poland	Lower Ocieseki	Stage 3	Stage 4	Good	Offshore - transition	Planolites montanus	Certain Identification	Stachacz (2016)	Planolites montanus	Stachacz (2016)
1066	Poland	Lower Ocieseki	Stage 3	Stage 4	Good	Offshore - transition	Planolites montanus	Certain Identification	Stachacz (2016)	Planolites montanus	Stachacz (2016)
1067	Poland	Ocieseki	Stage 3	Stage 4	Reasonable	Offshore - transition	Planolites montanus	Certain Identification	Orlowski (1989)	Planolites montanus	Orlowski (1989)
1068	Poland	Ocieseki	Stage 3	Stage 4	Reasonable	Offshore - transition	Planolites montanus	Certain Identification	Orlowski (1989)	Planolites montanus	Orlowski (1989)
1069	Poland	Radzyn	Stage 3	Stage 4	Good	Shallow marine - wave dominated	Planolites montanus	Certain Identification	Paczesna (1996)	Planolites montanus	Paczesna (1996)
1070	Poland	Upper Ocieseki	Stage 3	Stage 4	Good	Shoreface - lower shoreface	Planolites montanus	Certain Identification	Stachacz (2016)	Planolites montanus	Stachacz (2016)
1071	Poland	Upper Ocieseki	Stage 3	Stage 4	Good	Shoreface - lower shoreface	Planolites montanus	Certain Identification	Stachacz (2016)	Planolites montanus	Stachacz (2016)
1072	Poland	Upper Ocieseki	Stage 3	Stage 4	Good	Shoreface - lower shoreface	Planolites montanus	Certain Identification	Stachacz (2016)	Planolites montanus	Stachacz (2016)
1073	Poland	Upper Ocieseki	Stage 3	Stage 4	Good	Offshore - transition	Planolites montanus	Certain Identification	Stachacz (2016)	Planolites montanus	Stachacz (2016)
1074	Poland	Upper Ocieseki	Stage 3	Stage 4	Good	Offshore - transition	Planolites montanus	Certain Identification	Stachacz (2016)	Planolites montanus	Stachacz (2016)
1075	Spain	Pedroche	Stage 3	Stage 3	Reasonable	Shallow marine - platform	Planolites montanus	Certain Identification	Gamez-Vintaned et al. (2006)	Planolites montanus	Gamez-Vintaned et al. (2006)
1076	United Kingdom	Fucoid	Stage 3	Stage 3	Poor	Wave dominated - offshore	Planolites montanus	Certain Identification	Davies et al. (2009)	Planolites montanus	Davies et al. (2009)
1077	United Kingdom	Fucoid	Stage 3	Stage 3	Poor	Wave dominated - offshore	Planolites montanus	Certain Identification	Davies et al. (2009)	Planolites montanus	Davies et al. (2009)
1078	United Kingdom	Fucoid	Stage 3	Stage 3	Poor	Wave dominated - offshore	Planolites montanus	Certain Identification	Davies et al. (2009)	Planolites montanus	Davies et al. (2009)
1079	United States of America	Addy Quartzite	Stage 3	Stage 3	Reasonable	Tide dominated - subtidal	Planolites montanus	Certain Identification	Graham (2011)	Planolites montanus	Graham (2011)
1080	United States of America	Addy Quartzite	Stage 3	Stage 3	Reasonable	Tide dominated - subtidal	Planolites montanus	Certain Identification	Graham (2011)	Planolites montanus	Graham (2011)
1081	United States of America	Addy Quartzite	Stage 3	Stage 3	Reasonable	Tide dominated - subtidal	Planolites montanus	Certain Identification	Graham (2011)	Planolites montanus	Graham (2011)
1082	United States of America	Addy Quartzite	Stage 3	Stage 3	Reasonable	Tide dominated - subtidal	Planolites montanus	Certain Identification	Graham (2011)	Planolites montanus	Graham (2011)
1083	United States of America	Andrews Mountain	Stage 3	Stage 3	Good	Offshore - transition	Planolites montanus	Certain Identification	Alpert (1975)	Planolites montanus	Alpert (1975)
1084	United States of America	Andrews Mountain	Stage 3	Stage 3	Good	Offshore - transition	Planolites montanus	Certain Identification	Pemberton & Frey (1982)	Planolites ballandus	Alpert (1975)
1085	United States of America	Andrews Mountain	Stage 3	Stage 3	Good	Offshore - transition	Planolites montanus	Certain Identification	Pemberton & Frey (1982)	Planolites ballandus	Alpert (1975)
1086	United States of America	Andrews Mountain	Stage 3	Stage 3	Good	Offshore - transition	Planolites montanus	Certain Identification	Alpert (1975)	Planolites montanus	Alpert (1975)
1087	United States of America	Harkless	Stage 3	Stage 4	Good	Offshore - transition	Planolites montanus	Certain Identification	Pemberton & Frey (1982)	Planolites ballandus	Alpert (1975)
1088	United States of America	Harkless	Stage 3	Stage 4	Good	Offshore - transition	Planolites montanus	Certain Identification	Pemberton & Frey (1982)	Planolites serpens	Alpert (1975)
1089	United States of America	Harkless	Stage 3	Stage 4	Good	Offshore - transition	Planolites montanus	Certain Identification	Pemberton & Frey (1982)	Planolites ballandus	Alpert (1975)
1090	United States of America	Harkless	Stage 3	Stage 4	Good	Offshore - transition	Planolites montanus	Certain Identification	Pemberton & Frey (1982)	Planolites ballandus	Alpert (1975)
1091	United States of America	Harkless	Stage 3	Stage 4	Good	Offshore - transition	Planolites montanus	Certain Identification	Pemberton & Frey (1982)	Planolites ballandus	Alpert (1975)
1092	United States of America	Harkless	Stage 3	Stage 4	Good	Offshore - transition	Planolites montanus	Certain Identification	Pemberton & Frey (1982)	Planolites serpens	Alpert (1975)
1093	United States of America	Harkless	Stage 3	Stage 4	Good	Offshore - transition	Planolites montanus	Certain Identification	Pemberton & Frey (1982)	Planolites ballandus	Alpert (1975)
1094	United States of America	Harkless	Stage 3	Stage 4	Good	Offshore - transition	Planolites montanus	Certain Identification	Pemberton & Frey (1982)	Planolites serpens	Alpert (1975)
1095	United States of America	Montenegro	Stage 3	Stage 3	Good	Shallow marine - wave dominated	Planolites montanus	Certain Identification	Pemberton & Frey (1982)	Planolites serpens	Alpert (1975)
1096	United States of America	Montenegro	Stage 3	Stage 3	Good	Shallow marine - wave dominated	Planolites montanus	Certain Identification	Pemberton & Frey (1982)	Planolites serpens	Alpert (1975)
1097	United States of America	Montenegro	Stage 3	Stage 3	Good	Shallow marine - wave dominated	Planolites montanus	Certain Identification	Pemberton & Frey (1982)	Planolites ballandus	Alpert (1975)
1098	United States of America	Upper Poleta	Stage 3	Stage 4	Good	Wave dominated - shoreface	Planolites montanus	Certain Identification	Alpert (1975)	Planolites montanus	Alpert (1975)
1099	United States of America	Upper Poleta	Stage 3	Stage 4	Good	Wave dominated - shoreface	Planolites montanus	Certain Identification	Alpert (1975)	Planolites montanus	Alpert (1975)
1100	United States of America	Upper Poleta	Stage 3	Stage 4	Good	Wave dominated - shoreface	Planolites montanus	Certain Identification	Alpert (1975)	Planolites montanus	Alpert (1975)
1101	United States of America	Upper Poleta	Stage 3	Stage 4	Good	Wave dominated - shoreface	Planolites montanus	Certain Identification	Alpert (1975)	Planolites montanus	Alpert (1975)
1102	United States of America	Upper Poleta	Stage 3	Stage 4	Good	Wave dominated - shoreface	Planolites montanus	Certain Identification	Alpert (1975)	Planolites montanus	Alpert (1975)
1103	United States of America	Upper Poleta	Stage 3	Stage 4	Good	Wave dominated - shoreface	Planolites montanus	Certain Identification	Alpert (1975)	Planolites montanus	Alpert (1975)
1104	United States of America	Upper Poleta	Stage 3	Stage 4	Good	Wave dominated - shoreface	Planolites montanus	Certain Identification	Alpert (1975)	Planolites montanus	Alpert (1975)
1105	United Kingdom	Fucoid	Stage 3	Stage 3	Poor	Wave dominated - offshore	Planolites striatus	Certain Identification	Davies et al. (2009)	Planolites striatus	Davies et al. (2009)
1106	United Kingdom	Fucoid	Stage 3	Stage 3	Poor	Wave dominated - offshore	Planolites striatus	Certain Identification	Davies et al. (2009)	Planolites striatus	Davies et al. (2009)
1107	United Kingdom	Fucoid	Stage 3	Stage 3	Poor	Wave dominated - offshore	Planolites striatus	Certain Identification	Davies et al. (2009)	Planolites striatus	Davies et al. (2009)
1108	Poland	Upper Ocieseki	Stage 3	Stage 4	Good	Offshore - transition	Polykladichnus aragonensis	Certain Identification	Stachacz (2016)	Polykladichnus aragonensis	Stachacz (2016)
1109	Russia (Asian)	Erkeket	Stage 3	Stage 3	Good	Shallow marine - platform	Possible traces	Not Figured	Knoll et al. (1995)	Possible traces	Knoll et al. (1995)
1110	Pakistan	Magnesian Shales	Stage 4	Stage 4	Good	Wave dominated - offshore	Protichnites isp.	Certain Identification	Schindewolf & Seilacher (1955)	Protichnites isp.	Schindewolf & Seilacher (1955)
1111	Poland	Ocieseki	Stage 3	Stage 4	Reasonable	Offshore - transition	Protovirgularia isp.	Certain Identification	Orlowski & Zylinska (2002)	Protovirgularia isp.	Orlowski & Zylinska (2002)
1112	Poland	Ocieseki	Stage 3	Stage 4	Reasonable	Offshore - transition	Protovirgularia isp.	Certain Identification	Buatois & Mangano (unpub)	Crossopodia isp.	Orlowski & Zylinska (2002)
1113	Poland	Ocieseki	Stage 3	Stage 4	Reasonable	Offshore - transition	Protovirgularia isp.	Certain Identification	Buatois & Mangano (unpub)	Crossopodia isp.	Orlowski & Zylinska (2002)
1114	Australia	Arumbera 3	Stage 3	Stage 3	Reasonable	Shallow marine - wave dominated	Psammichnites gigas	Certain Identification	Buatois & Mangano (unpub)	Plagiogmus arcuatus	Walter et al. (1989)
1115	Australia	Arumbera 3	Stage 3	Stage 3	Reasonable	Shallow marine - wave dominated	Psammichnites gigas	Certain Identification	Buatois & Mangano (unpub)	Plagiogmus arcuatus	Walter et al. (1989)
1116	Australia	Arumbera 3	Stage 3	Stage 3	Reasonable	Shallow marine - wave dominated	Psammichnites gigas	Certain Identification	Buatois & Mangano (unpub)	Plagiogmus arcuatus	Walter et al. (1989)
1117	Australia	Arumbera 4	Stage 3	Stage 3	Reasonable	Marginal marine	Psammichnites gigas	Certain Identification	Buatois & Mangano (unpub)	Plagiogmus arcuatus	Walter et al. (1989)
1118	Australia	Arumbera 4	Stage 3	Stage 3	Reasonable	Marginal marine	Psammichnites gigas	Certain Identification	Buatois & Mangano (unpub)	Plagiogmus arcuatus	Walter et al. (1989)
1119	Australia	Arumbera 4	Stage 3	Stage 3	Reasonable	Marginal marine	Psammichnites gigas	Certain Identification	Buatois & Mangano (unpub)	Plagiogmus arcuatus	Baghiyan-Yazd (1998)
1120	Australia	Arumbera 4	Stage 3	Stage 3	Reasonable	Marginal marine	Psammichnites gigas	Certain Identification	Baghiyan-Yazd (1998)	Psammichnites gigas	Baghiyan-Yazd (1998)
1121	Australia	Donkey Creek Beds	Stage 3	Stage 3	Reasonable	Shallow marine	Psammichnites gigas	Certain Identification	Buatois & Mangano (unpub)	Plagiogmus arcuatus	Walter et al. (1989)
1122	Australia	Donkey Creek Beds	Stage 3	Stage 3	Reasonable	Shallow marine	Psammichnites gigas	Certain Identification	Buatois & Mangano (unpub)	Plagiogmus arcuatus	Walter et al. (1989)
1123	Australia	Donkey Creek Beds	Stage 3	Stage 3	Reasonable	Shallow marine	Psammichnites gigas	Certain Identification	Buatois & Mangano (unpub)	Plagiogmus arcuatus	Walter et al. (1989)
1124	Australia	Donkey Creek Beds	Stage 3	Stage 3	Reasonable	Shallow marine	Psammichnites gigas	Certain Identification	Buatois & Mangano (unpub)	Plagiogmus arcuatus	Baghiyan-Yazd (1998)
1125	Australia	Madigan Inlet	Stage 3	Stage 3	Reasonable	Shallow marine - tide dominated	Psammichnites gigas	Certain Identification	Jago & Gatehouse (2007)	Psammichnites gigas	Jago & Gatehouse (2007)
1126	Italy	Punta Manna	Stage 3	Stage 3	Good	Shallow marine - platform	Psammichnites gigas	Certain Identification	Fröhler (1994)	Psammichnites gigas	Fröhler (1994)
1127	Norway	Lower Doulbasgaissa	Stage 3	Stage 3	Reasonable	Wave dominated - offshore	Psammichnites gigas	Certain Identification	Buatois & Mangano (unpub)	Plagiogamus isp.	Banks (1970)
1128	Norway	Lower Doulbasgaissa	Stage 3	Stage 3	Reasonable	Offshore - transition	Psammichnites gigas	Certain Identification	Buatois & Mangano (unpub)	Plagiogmus arcuatus	McIlroy & Brasier (2017)
1129	Norway	Upper Doulbasgaissa	Stage 3	Stage 3	Reasonable	Offshore - transition	Psammichnites gigas	Certain Identification	Buatois & Mangano (unpub)	Plagiogamus isp.	Banks (1970)
1130	Poland	Lower Ocieseki	Stage 3	Stage 4	Good	Offshore - transition	Psammichnites gigas	Uncertain Ichnospecies	Stachacz (2016)	Psammichnites gigas	Stachacz (2016)
1131	Poland	Lower Ocieseki	Stage 3	Stage 4	Good	Offshore - transition	Psammichnites gigas	Uncertain Ichnospecies	Stachacz (2016)	Psammichnites gigas	Stachacz (2016)
1132	Poland	Lower Ocieseki	Stage 3	Stage 4	Good	Offshore - transition	Psammichnites gigas	Uncertain Ichnospecies	Stachacz (2016)	Psammichnites gigas	Stachacz (2016)
1133	Spain	Pedroche	Stage 3	Stage 3	Reasonable	Shallow marine - platform	Psammichnites gigas	Certain Identification	Gamez-Vintaned et al. (2006)	Psammichnites gigas	Gamez-Vintaned et al. (2006)
1134	United States of America	Upper Wood Canyon	Stage 3	Stage 3	Good	Shallow marine	Psammichnites gigas	Certain Identification	Jensen et al. (2002)	Psammichnites gigas	Jensen et al. (2002)
1135	Australia	Arumbera 3	Stage 3	Stage 3	Reasonable	Wave dominated - shoreface	Psammichnites isp.	Certain Identification	Baghiyan-Yazd (1998)	Psammichnites isp.	Baghiyan-Yazd (1998)
1136	Australia	Arumbera 3	Stage 3	Stage 3	Reasonable	Wave dominated - shoreface	Psammichnites isp.	Certain Identification	Buatois & Mangano (unpub)	Aulichnites isp.	Baghiyan-Yazd (1998)
1137	Australia	Arumbera 3	Stage 3	Stage 3	Reasonable	Wave dominated - shoreface	Psammichnites isp.	Certain Identification	Baghiyan-Yazd (1998)	Psammichnites isp.	Baghiyan-Yazd (1998)
1138	Australia	Arumbera 3	Stage 3	Stage 3	Reasonable	Wave dominated - shoreface	Psammichnites isp.	Certain Identification	Buatois & Mangano (unpub)	Aulichnites isp.	Baghiyan-Yazd (1998)
1139	Australia	Arumbera 4	Stage 3	Stage 3	Reasonable	Marginal marine	Psammichnites isp.	Certain Identification	Baghiyan-Yazd (1998)	Psammichnites isp.	Baghiyan-Yazd (1998)
1140	Australia	Arumbera 4	Stage 3	Stage 3	Reasonable	Marginal marine	Psammichnites isp.	Certain Identification	Baghiyan-Yazd (1998)	Psammichnites isp.	Baghiyan-Yazd (1998)
1141	Australia	Arumbera 4	Stage 3	Stage 3	Reasonable	Marginal marine	Psammichnites isp.	Certain Identification	Buatois & Mangano (unpub)	Aulichnites isp.	Baghiyan-Yazd (1998)
1142	Australia	Donkey Creek Beds	Stage 3	Stage 3	Reasonable	Shallow marine	Psammichnites isp.	Certain Identification	Baghiyan-Yazd (1998)	Psammichnites isp.	Baghiyan-Yazd (1998)
1143	Australia	Donkey Creek Beds	Stage 3	Stage 3	Reasonable	Shallow marine	Psammichnites isp.	Certain Identification	Buatois & Mangano (unpub)	Taphrhelminthoida dailyi	Baghiyan-Yazd (1998)
1144	Australia	Donkey Creek Beds	Stage 3	Stage 3	Reasonable	Shallow marine	Psammichnites isp.	Certain Identification	Buatois & Mangano (unpub)	Taphrhelminthopsis convoluta	Baghiyan-Yazd (1998)
1145	Australia	Donkey Creek Beds	Stage 3	Stage 3	Reasonable	Shallow marine	Psammichnites isp.	Certain Identification	Buatois & Mangano (unpub)	Taphrhelminthopsis isp.	Baghiyan-Yazd (1998)
1146	Canada	Undefined Lower Niddery Lake	Stage 3	Stage 4	Poor	Deep Marine - turbidite system	Psammichnites isp.	Very Uncertain Ichnogenera	Buatois & Mangano (unpub)	Plagiogamus isp.	Hofmann et al. (1994)
1147	China	Guanshan	Stage 4	Stage 4	Good	Wave dominated - shoreface	Psammichnites isp.	Certain Identification	Zhu (1997)	Psammichnites isp.	Zhu (1997)
1148	Greenland	Buen	Stage 3	Stage 4	Reasonable	Shallow marine	Psammichnites isp.	Certain Identification	Bryant & Pickerill (1990)	Psammichnites isp.	Bryant & Pickerill (1990)
1149	Spain	Azorejo Sandstone	Stage 3	Stage 3	Good	Offshore - transition	Psammichnites isp.	Not Figured	Brasier et al. (1979)	Psammichnites isp.	Brasier et al. (1979)
1150	Spain	Cayetano beds	Stage 3	Stage 3	Poor	Tide dominated - subtidal	Psammichnites isp.	Certain Identification	McIlroy & Heys (1997)	Taphrhelminthopsis circularis	Crimes et al. (1977)
1151	Spain	Pedroche	Stage 3	Stage 3	Reasonable	Shallow marine - platform	Psammichnites isp.	Certain Identification	Gamez-Vintaned et al. (2006)	Psammichnites isp.	Gamez-Vintaned et al. (2006)
1152	Canada	Undefined Lower Niddery Lake	Stage 3	Stage 4	Poor	Deep Marine - turbidite system	Psammichnites saltensis	Certain Identification	Buatois & Mangano (unpub)	Helminthorhaphe isp.	Hofmann et al. (1994)
1153	Canada	Undefined Lower Niddery Lake	Stage 3	Stage 4	Poor	Deep Marine - turbidite system	Psammichnites saltensis	Certain Identification	Buatois & Mangano (unpub)	Helminthorhaphe isp.	Hofmann et al. (1994)
1154	Poland	Lower Ocieseki	Stage 3	Stage 4	Good	Offshore - transition	Ptychoplasma vagans	Uncertain Ichnospecies	Stachacz (2016)	Ptychoplasma vagans	Stachacz (2016)
1155	China	Guanshan	Stage 4	Stage 4	Reasonable	Shoreface - lower shoreface	Qipanshanichnus gytus	Not Figured	Hu et al. (2010)	Qipanshanichnus gytus	Hu et al. (2010)
1156	Canada	Lake Louise	Stage 3	Stage 3	Reasonable	Tide dominated - subtidal	Rhizocorallium isp.	Certain Identification	Desjardins et al. (2010b)	Rhizocorallium isp.	Desjardins et al. (2010b)
1157	Canada	Lake Louise	Stage 3	Stage 3	Reasonable	Tide dominated - subtidal	Rhizocorallium isp.	Certain Identification	Desjardins et al. (2010b)	Rhizocorallium isp.	Desjardins et al. (2010b)
1158	Canada	Lake Louise	Stage 3	Stage 3	Reasonable	Tide dominated - subtidal	Rhizocorallium isp.	Certain Identification	Desjardins et al. (2010b)	Rhizocorallium isp.	Desjardins et al. (2010b)
1159	Canada	Lake Louise	Stage 3	Stage 3	Reasonable	Tide dominated - subtidal	Rhizocorallium isp.	Certain Identification	Desjardins et al. (2010b)	Rhizocorallium isp.	Desjardins et al. (2010b)
1160	Canada	Lake Louise	Stage 3	Stage 3	Reasonable	Tide dominated - subtidal	Rhizocorallium isp.	Certain Identification	Desjardins et al. (2010b)	Rhizocorallium isp.	Desjardins et al. (2010b)
1161	Canada	Lake Louise	Stage 3	Stage 3	Reasonable	Tide dominated - subtidal	Rhizocorallium isp.	Certain Identification	Desjardins et al. (2010b)	Rhizocorallium isp.	Desjardins et al. (2010b)
1162	Canada	Lake Louise	Stage 3	Stage 3	Reasonable	Tide dominated - subtidal	Rhizocorallium isp.	Certain Identification	Desjardins et al. (2010b)	Rhizocorallium isp.	Desjardins et al. (2010b)
1163	United States of America	Carrara	Stage 4	Stage 4	Reasonable	Wave dominated - shoreface	Rhizocorallium isp.	Certain Identification	Jensen et al. (2002)	Rhizocorallium isp.	Jensen et al. (2002)
1164	Denmark	Broens Odde	Stage 3	Stage 3	Poor	Offshore - transition	Rhizocorallium jenense	Certain Identification	Clausen & Vilhjalmsson (1986)	Rhizocorallium jenense	Clausen & Vilhjalmsson (1986)
1165	Pakistan	Neobolus Shales	Stage 4	Stage 4	Good	Shallow marine - tide dominated	Rhizocorallium jenense	Certain Identification	Schindewolf & Seilacher (1955)	Rhizocorallium jenense	Schindewolf & Seilacher (1955)
1166	Poland	Kaplonosy	Stage 3	Stage 3	Good	Shallow marine - wave dominated	Rhizocorallium jenense	Uncertain Ichnospecies	Paczesna (1996)	Rhizocorallium jenense	Paczesna (1996)
1167	Poland	Ocieseki	Stage 3	Stage 4	Reasonable	Offshore - transition	Rhizocorallium jenense	Certain Identification	Orlowski (1989)	Rhizocorallium jenense	Orlowski (1989)
1168	Sweden	Mickwitzia Sandstone	Stage 3	Stage 4	Reasonable	Tide dominated - subtidal	Rhizocorallium jenense	Certain Identification	Jensen (1997)	Rhizocorallium jenense	Jensen (1997)
1169	Sweden	Mickwitzia Sandstone	Stage 3	Stage 4	Reasonable	Tide dominated - subtidal	Rhizocorallium jenense	Certain Identification	Jensen (1997)	Rhizocorallium jenense	Jensen (1997)
1170	Australia	Donkey Creek Beds	Stage 3	Stage 3	Reasonable	Shallow marine	Rosselia isp.	Certain Identification	Buatois & Mangano (unpub)	Monocraterion isp.	Baghiyan-Yazd (1998)
1171	Australia	Donkey Creek Beds	Stage 3	Stage 3	Reasonable	Shallow marine	Rosselia isp.	Certain Identification	Buatois & Mangano (unpub)	Rosselia socialis	Baghiyan-Yazd (1998)
1172	Canada	Gog	Stage 3	Stage 4	Reasonable	Shallow marine - tide dominated	Rosselia isp.	Certain Identification	Desjardins et al. (2010a)	Rosselia isp.	Desjardins et al. (2010a)
1173	Canada	Lake Louise	Stage 3	Stage 3	Reasonable	Tide dominated - subtidal	Rosselia isp.	Certain Identification	Desjardins et al. (2010b)	Rosselia isp.	Desjardins et al. (2010b)
1174	Canada	Lake Louise	Stage 3	Stage 3	Reasonable	Tide dominated - subtidal	Rosselia isp.	Certain Identification	Desjardins et al. (2010b)	Rosselia isp.	Desjardins et al. (2010b)
1175	Canada	Lake Louise	Stage 3	Stage 3	Reasonable	Tide dominated - subtidal	Rosselia isp.	Certain Identification	Desjardins et al. (2010b)	Rosselia isp.	Desjardins et al. (2010b)
1176	Canada	Lake Louise	Stage 3	Stage 3	Reasonable	Tide dominated - subtidal	Rosselia isp.	Certain Identification	Desjardins et al. (2010b)	Rosselia isp.	Desjardins et al. (2010b)
1177	Canada	Lake Louise	Stage 3	Stage 3	Reasonable	Tide dominated - subtidal	Rosselia isp.	Certain Identification	Desjardins et al. (2010b)	Rosselia isp.	Desjardins et al. (2010b)
1178	Canada	Lake Louise	Stage 3	Stage 3	Reasonable	Tide dominated - subtidal	Rosselia isp.	Certain Identification	Desjardins et al. (2010b)	Rosselia isp.	Desjardins et al. (2010b)
1179	Canada	Lake Louise	Stage 3	Stage 3	Reasonable	Tide dominated - subtidal	Rosselia isp.	Certain Identification	Desjardins et al. (2010b)	Rosselia isp.	Desjardins et al. (2010b)
1180	Canada	Lake O'Hara	Stage 3	Stage 4	Good	Tide dominated - subtidal	Rosselia isp.	Certain Identification	Desjardins et al. (2010b)	Rosselia isp.	Desjardins et al. (2010b)
1181	Canada	Lake O'Hara	Stage 3	Stage 4	Good	Tide dominated - subtidal	Rosselia isp.	Certain Identification	Desjardins et al. (2010b)	Rosselia isp.	Desjardins et al. (2010b)
1182	Canada	Lake O'Hara	Stage 3	Stage 4	Good	Tide dominated - subtidal	Rosselia isp.	Certain Identification	Desjardins et al. (2010b)	Rosselia isp.	Desjardins et al. (2010b)
1183	Canada	Lake O'Hara	Stage 3	Stage 4	Good	Tide dominated - subtidal	Rosselia isp.	Certain Identification	Desjardins et al. (2010b)	Rosselia isp.	Desjardins et al. (2010b)
1184	Canada	Lake O'Hara	Stage 3	Stage 4	Good	Tide dominated - subtidal	Rosselia isp.	Certain Identification	Desjardins et al. (2010b)	Rosselia isp.	Desjardins et al. (2010b)
1185	Canada	Lake O'Hara	Stage 3	Stage 4	Good	Tide dominated - subtidal	Rosselia isp.	Certain Identification	Desjardins et al. (2010b)	Rosselia isp.	Desjardins et al. (2010b)
1186	Canada	Lake O'Hara	Stage 3	Stage 4	Good	Tide dominated - subtidal	Rosselia isp.	Certain Identification	Desjardins et al. (2010b)	Rosselia isp.	Desjardins et al. (2010b)
1187	Canada	Lake O'Hara	Stage 3	Stage 4	Good	Tide dominated - subtidal	Rosselia isp.	Certain Identification	Desjardins et al. (2010a)	Rosselia isp.	Desjardins et al. (2010a)
1188	Canada	Lake O'Hara	Stage 3	Stage 4	Good	Tide dominated - subtidal	Rosselia isp.	Certain Identification	Desjardins et al. (2010a)	Rosselia isp.	Desjardins et al. (2010a)
[truncated: 498 more rows]
